# Supplementary material for: (N-sec-Butyl-N-n-propyl­dithio­carbamato-κ2 S,S′)triphenyl­tin(IV)
Source: Acta Crystallogr Sect E Struct Rep Online. 2010 Aug 21;66(Pt 9):m1144. doi: 10.1107/S1600536810033039 (PMC3007978; doi:10.1107/S1600536810033039)
Supplement: Supplementary file 1 [file e-66-m1144-sup1.cif]

##############################################################################
###                                                                        ###
###        Electronic paper (Acta Crystallographica Section E)             ###
###                                                                        ###
##############################################################################
#                                                                            #
# This CIF contains the data in a paper accepted for publication in Acta     #
# Crystallographica Section E. It conforms to the requirements of Notes      #
# for Authors for Section E, and has been peer reviewed under the auspices   #
# of the IUCr Commission on Journals.                                        #
#                                                                            #
# Full details of the Crystallographic Information File format               #
# are given in the paper "The Crystallographic Information File (CIF):       #
# a New Standard Archive File for Crystallography" by S. R. Hall, F. H.      #
# Allen and I. D. Brown [Acta Cryst. (1991), A47, 655-685].                  #
#                                                                            #
# The current version of the core CIF dictionary is obtainable from          #
# ftp://ftp.iucr.org/pub/cif_core.dic. The current version number is 2.4.    #
#                                                                            #
# Software is freely available for graphical display of the structure(s) in  #
# this CIF.  For information consult the CIF home page http://www.iucr.org/  #
# cif/home.html                                                              #
#                                                                            #
# This file may be used for bona fide research purposes within the           #
# scientific community so long as proper attribution is given to the journal # 
# article from which it was obtained.                                        #
#                                                                            #
##############################################################################
                                             
data_global
_audit_creation_method     SHELXL-97
_journal_date_recd_electronic     2010-08-16
_journal_date_accepted     2010-08-17
_journal_name_full     'Acta Crystallographica, Section E'
_journal_year     2010
_journal_volume     66
_journal_issue      9
_journal_page_first     m1144
_journal_page_last     m1144
_journal_paper_category     QM
_journal_coeditor_code     HG2701
_publ_contact_author_name     ' Edward RT Tiekink '
_publ_contact_author_address
;
Department of Chemistry, University of Malaya,
50603 Kuala Lumpur, Malaysia
;
_publ_contact_author_email
;
edward.tiekink@gmail.com
;
_publ_contact_author_fax     ' +60 3 7967 4193 '
_publ_contact_author_phone     ' +60 3 7967 6775 '
_publ_section_title
;\
(<i>N</i>-<i>sec</i>-Butyl-<i>N</i>-<i>n</i>-propyldithiocarbamato-\
\k^2^<i>S</i>,<i>S</i>')triphenyltin(IV)
;
loop_
    _publ_author_name
    _publ_author_footnote
    _publ_author_address
    'Awang, Normah' .
;
     School of Chemical Sciences and Food Technology
     Faculty of Science and Technology
     Universiti Kebangbaan Malaysia
     43600 Bangi
     Malaysia
;
    'Baba, Ibrahim' .
;
     School of Chemical Sciences and Food Technology
     Faculty of Science and Technology
     Universiti Kebangbaan Malaysia
     43600 Bangi
     Malaysia
;
    'Yamin, Bohari M.' .
;
     School of Chemical Sciences and Food Technology
     Faculty of Science and Technology
     Universiti Kebangbaan Malaysia
     43600 Bangi
     Malaysia
;
    'Ng, Seik Weng' .
;
     Department of Chemistry
     University of Malaya
     50603 Kuala Lumpur
     Malaysia
;
    'Tiekink, Edward R. T. ' .
;
     Department of Chemistry
     University of Malaya
     50603 Kuala Lumpur
     Malaysia
;
_publ_section_synopsis     .
data_I
_audit_creation_method     SHELXL-97
_chemical_name_systematic
;
(<i>N</i>-<i>sec</i>-Butyl-<i>N</i>-<i>n</i>-propyldithiocarbamato-
\k^2^<i>S</i>,<i>S</i>')triphenyltin(IV)
;
_chemical_name_common     ?
_chemical_formula_moiety     'C26 H31 N S2 Sn'
_chemical_formula_sum     'C26 H31 N S2 Sn'
_chemical_formula_iupac     '[Sn (C6 H5)3 (C8 H16 N S2)]'
_chemical_formula_weight     540.33
_chemical_melting_point     ?
_symmetry_cell_setting     monoclinic
_symmetry_space_group_name_H-M     'C 2/c'
_symmetry_space_group_name_Hall     '-C 2yc'
loop_
    _symmetry_equiv_pos_as_xyz
    'x, y, z'
    '-x, y, -z+1/2'
    'x+1/2, y+1/2, z'
    '-x+1/2, y+1/2, -z+1/2'
    '-x, -y, -z'
    'x, -y, z-1/2'
    '-x+1/2, -y+1/2, -z'
    'x+1/2, -y+1/2, z-1/2'
_cell_length_a     14.7997(5)
_cell_length_b     12.1844(5)
_cell_length_c     28.8891(11)
_cell_angle_alpha     90
_cell_angle_beta     97.3480(10)
_cell_angle_gamma     90
_cell_volume     5166.7(3)
_cell_formula_units_Z     8
_cell_measurement_reflns_used     7436
_cell_measurement_theta_min     2.1
_cell_measurement_theta_max     27.2
_cell_measurement_temperature     293(2)
_exptl_crystal_description     block
_exptl_crystal_colour     colourless
_exptl_crystal_size_max     0.40
_exptl_crystal_size_mid     0.30
_exptl_crystal_size_min     0.20
_exptl_crystal_density_diffrn     1.389
_exptl_crystal_density_meas     ?
_exptl_crystal_density_method     'not measured'
_exptl_crystal_F_000     2208
_exptl_absorpt_coefficient_mu     1.163
_exptl_absorpt_correction_type     multi-scan
_exptl_absorpt_process_details     '(SADABS; Sheldrick, 1996)'
_exptl_absorpt_correction_T_min     0.653
_exptl_absorpt_correction_T_max     0.801
_diffrn_ambient_temperature     293(2)
_diffrn_radiation_type     MoK\a
_diffrn_radiation_wavelength     0.71073
_diffrn_radiation_source     'fine-focus sealed tube'
_diffrn_radiation_monochromator     graphite
_diffrn_measurement_device_type     'Bruker SMART diffractometer'
_diffrn_measurement_method     '\w scans'
_diffrn_detector_area_resol_mean     ?
_diffrn_reflns_number     17218
_diffrn_reflns_av_R_equivalents     0.020
_diffrn_reflns_av_sigmaI/netI     0.026
_diffrn_reflns_theta_min     1.4
_diffrn_reflns_theta_max     27.5
_diffrn_reflns_theta_full     27.5
_diffrn_measured_fraction_theta_max     0.997
_diffrn_measured_fraction_theta_full     0.997
_diffrn_reflns_limit_h_min     -19
_diffrn_reflns_limit_h_max     17
_diffrn_reflns_limit_k_min     -14
_diffrn_reflns_limit_k_max     15
_diffrn_reflns_limit_l_min     -34
_diffrn_reflns_limit_l_max     37
_diffrn_standards_number     0
_diffrn_standards_interval_count     0
_diffrn_standards_interval_time     0
_diffrn_standards_decay_%     0
_reflns_number_total     5923
_reflns_number_gt     5179
_reflns_threshold_expression     I>2\s(I)
_refine_ls_structure_factor_coef     Fsqd
_refine_ls_matrix_type     full
_refine_ls_R_factor_all     0.038
_refine_ls_R_factor_gt     0.032
_refine_ls_wR_factor_gt     0.080
_refine_ls_wR_factor_ref     0.083
_refine_ls_goodness_of_fit_ref     1.02
_refine_ls_restrained_S_all     1.02
_refine_ls_number_reflns     5923
_refine_ls_number_parameters     271
_refine_ls_number_restraints     0
_refine_ls_hydrogen_treatment     constr
_refine_ls_weighting_scheme     calc
_refine_ls_weighting_details
         'calc w=1/[\s^2^(Fo^2^)+(0.0437P)^2^+4.4496P] where P=(Fo^2^+2Fc^2^)/3'
_atom_sites_solution_hydrogens     geom
_atom_sites_solution_primary     direct
_atom_sites_solution_secondary     difmap
_refine_ls_shift/su_max     ?
_refine_ls_shift/su_max_lt     0.001
_refine_ls_shift/su_mean     0.001
_refine_diff_density_max     0.70
_refine_diff_density_min     -0.30
_refine_ls_extinction_method     none
_refine_ls_extinction_coef     ?
loop_
    _atom_type_symbol
    _atom_type_description
    _atom_type_scat_dispersion_real
    _atom_type_scat_dispersion_imag
    _atom_type_scat_source
    'C' 'C' 0.0033 0.0016
                         'International Tables Vol C Tables 4.2.6.8 and 6.1.1.4'
    'H' 'H' 0.0000 0.0000
                         'International Tables Vol C Tables 4.2.6.8 and 6.1.1.4'
    'N' 'N' 0.0061 0.0033
                         'International Tables Vol C Tables 4.2.6.8 and 6.1.1.4'
    'S' 'S' 0.1246 0.1234
                         'International Tables Vol C Tables 4.2.6.8 and 6.1.1.4'
    'Sn' 'Sn' -0.6537 1.4246
                         'International Tables Vol C Tables 4.2.6.8 and 6.1.1.4'
_computing_data_collection     'SMART (Bruker, 2002)'
_computing_cell_refinement     'SAINT (Bruker, 2002)'
_computing_data_reduction     'SAINT (Bruker, 2002)'
_computing_structure_solution     'SHELXS97 (Sheldrick, 2008)'
_computing_structure_refinement
                            'SHELXL97 (Sheldrick, 2008) and PLATON (Spek, 2009)'
_computing_molecular_graphics
                      'ORTEP-3 (Farrugia, 1997) and DIAMOND (Brandenburg, 2006)'
_computing_publication_material     'publCIF (Westrip, 2010)'
loop_
    _atom_site_type_symbol
    _atom_site_label
    _atom_site_fract_x
    _atom_site_fract_y
    _atom_site_fract_z
    _atom_site_U_iso_or_equiv
    _atom_site_adp_type
    _atom_site_calc_flag
    _atom_site_refinement_flags
    _atom_site_occupancy
    _atom_site_disorder_assembly
    _atom_site_disorder_group
    Sn Sn 0.247917(10) 0.577523(13) 0.418770(5) 0.04008(7) Uani d . 1 . .
    S S1 0.22291(6) 0.39926(6) 0.37826(2) 0.05486(18) Uani d . 1 . .
    S S2 0.28766(6) 0.56989(6) 0.31823(2) 0.0588(2) Uani d . 1 . .
    C C1 0.21407(15) 0.50813(19) 0.48322(8) 0.0397(5) Uani d . 1 . .
    C C2 0.26523(19) 0.4242(2) 0.50565(10) 0.0520(6) Uani d . 1 . .
    H H2 0.3156 0.3979 0.4929 0.062 Uiso calc R 1 . .
    C C3 0.2432(2) 0.3786(3) 0.54658(11) 0.0616(7) Uani d . 1 . .
    H H3 0.2786 0.3222 0.5611 0.074 Uiso calc R 1 . .
    C C4 0.1697(2) 0.4162(3) 0.56561(11) 0.0673(9) Uani d . 1 . .
    H H4 0.1551 0.3861 0.5933 0.081 Uiso calc R 1 . .
    C C5 0.1171(2) 0.4987(3) 0.54404(11) 0.0704(9) Uani d . 1 . .
    H H5 0.0662 0.5235 0.5568 0.085 Uiso calc R 1 . .
    C C6 0.13936(19) 0.5452(2) 0.50331(10) 0.0542(6) Uani d . 1 . .
    H H6 0.1039 0.6019 0.4892 0.065 Uiso calc R 1 . .
    C C7 0.14476(16) 0.6950(2) 0.39602(8) 0.0445(5) Uani d . 1 . .
    C C8 0.06015(19) 0.6649(3) 0.37279(11) 0.0649(8) Uani d . 1 . .
    H H8 0.0484 0.5916 0.3654 0.078 Uiso calc R 1 . .
    C C9 -0.0062(2) 0.7423(4) 0.36066(13) 0.0811(11) Uani d . 1 . .
    H H9 -0.0623 0.7209 0.3450 0.097 Uiso calc R 1 . .
    C C10 0.0095(2) 0.8508(4) 0.37143(12) 0.0774(10) Uani d . 1 . .
    H H10 -0.0357 0.9028 0.3631 0.093 Uiso calc R 1 . .
    C C11 0.0915(3) 0.8821(3) 0.39429(11) 0.0696(9) Uani d . 1 . .
    H H11 0.1021 0.9556 0.4019 0.084 Uiso calc R 1 . .
    C C12 0.1597(2) 0.8046(2) 0.40645(9) 0.0541(6) Uani d . 1 . .
    H H12 0.2158 0.8270 0.4217 0.065 Uiso calc R 1 . .
    C C13 0.38064(15) 0.6470(2) 0.43524(8) 0.0419(5) Uani d . 1 . .
    C C14 0.42367(19) 0.7084(3) 0.40417(10) 0.0585(7) Uani d . 1 . .
    H H14 0.3981 0.7127 0.3731 0.070 Uiso calc R 1 . .
    C C15 0.5041(2) 0.7634(3) 0.41863(11) 0.0650(8) Uani d . 1 . .
    H H15 0.5320 0.8042 0.3973 0.078 Uiso calc R 1 . .
    C C16 0.54271(18) 0.7581(3) 0.46412(11) 0.0593(7) Uani d . 1 . .
    H H16 0.5967 0.7954 0.4737 0.071 Uiso calc R 1 . .
    C C17 0.50182(19) 0.6978(3) 0.49562(11) 0.0599(7) Uani d . 1 . .
    H H17 0.5279 0.6940 0.5266 0.072 Uiso calc R 1 . .
    C C18 0.42128(18) 0.6423(2) 0.48114(9) 0.0523(6) Uani d . 1 . .
    H H18 0.3940 0.6011 0.5027 0.063 Uiso calc R 1 . .
    C C19 0.24957(19) 0.4410(2) 0.32344(9) 0.0473(6) Uani d . 1 . .
    C C20 0.2709(3) 0.3917(3) 0.24303(10) 0.0678(9) Uani d . 1 . .
    H H20 0.2875 0.4696 0.2433 0.081 Uiso calc R 1 . .
    C C21 0.1982(3) 0.3750(4) 0.20404(12) 0.0915(12) Uani d . 1 . .
    H H21A 0.1746 0.3010 0.2054 0.110 Uiso calc R 1 . .
    H H21B 0.2233 0.3830 0.1748 0.110 Uiso calc R 1 . .
    C C22 0.1203(3) 0.4571(4) 0.20540(17) 0.1028(14) Uani d . 1 . .
    H H22A 0.0741 0.4437 0.1796 0.154 Uiso calc R 1 . .
    H H22B 0.1433 0.5304 0.2034 0.154 Uiso calc R 1 . .
    H H22C 0.0948 0.4487 0.2341 0.154 Uiso calc R 1 . .
    C C23 0.3572(3) 0.3250(3) 0.23634(13) 0.0822(11) Uani d . 1 . .
    H H23A 0.3761 0.3427 0.2067 0.123 Uiso calc R 1 . .
    H H23B 0.3440 0.2480 0.2374 0.123 Uiso calc R 1 . .
    H H23C 0.4052 0.3430 0.2608 0.123 Uiso calc R 1 . .
    C C24 0.2103(2) 0.2516(2) 0.29729(10) 0.0591(7) Uani d . 1 . .
    H H24A 0.2382 0.2270 0.3277 0.071 Uiso calc R 1 . .
    H H24B 0.2312 0.2036 0.2741 0.071 Uiso calc R 1 . .
    C C25 0.1091(2) 0.2416(3) 0.29490(12) 0.0711(8) Uani d . 1 . .
    H H25A 0.0810 0.2550 0.2632 0.085 Uiso calc R 1 . .
    H H25B 0.0865 0.2962 0.3150 0.085 Uiso calc R 1 . .
    C C27 0.0838(3) 0.1271(3) 0.31025(17) 0.0987(13) Uani d . 1 . .
    H H27A 0.0188 0.1211 0.3082 0.148 Uiso calc R 1 . .
    H H27B 0.1105 0.1148 0.3419 0.148 Uiso calc R 1 . .
    H H27C 0.1063 0.0733 0.2903 0.148 Uiso calc R 1 . .
    N N1 0.24161(17) 0.36613(19) 0.28932(7) 0.0540(5) Uani d . 1 . .
loop_
    _atom_site_aniso_label
    _atom_site_aniso_U_11
    _atom_site_aniso_U_22
    _atom_site_aniso_U_33
    _atom_site_aniso_U_12
    _atom_site_aniso_U_13
    _atom_site_aniso_U_23
    Sn 0.04146(10) 0.04203(11) 0.03675(10) -0.00450(7) 0.00505(7) 0.00138(6)
    S1 0.0814(5) 0.0478(4) 0.0381(3) -0.0154(3) 0.0179(3) -0.0017(3)
    S2 0.0903(5) 0.0459(4) 0.0421(4) -0.0182(3) 0.0164(3) -0.0020(3)
    C1 0.0419(11) 0.0412(12) 0.0364(11) -0.0039(10) 0.0066(9) -0.0017(9)
    C2 0.0474(14) 0.0594(17) 0.0509(15) 0.0071(12) 0.0129(12) 0.0080(12)
    C3 0.0612(17) 0.0668(19) 0.0568(17) 0.0063(15) 0.0070(13) 0.0203(14)
    C4 0.080(2) 0.080(2) 0.0455(16) -0.0051(17) 0.0205(15) 0.0131(14)
    C5 0.0710(19) 0.083(2) 0.0644(19) 0.0102(17) 0.0366(15) 0.0018(17)
    C6 0.0553(15) 0.0532(15) 0.0566(16) 0.0098(12) 0.0164(12) 0.0027(12)
    C7 0.0437(12) 0.0550(15) 0.0355(12) -0.0011(11) 0.0074(9) 0.0085(10)
    C8 0.0526(15) 0.069(2) 0.0700(19) -0.0120(14) -0.0053(14) 0.0156(15)
    C9 0.0464(16) 0.109(3) 0.084(2) -0.0040(18) -0.0042(15) 0.035(2)
    C10 0.070(2) 0.097(3) 0.068(2) 0.031(2) 0.0197(17) 0.0336(19)
    C11 0.096(2) 0.0607(19) 0.0541(17) 0.0186(18) 0.0150(17) 0.0078(14)
    C12 0.0634(16) 0.0553(16) 0.0427(14) 0.0011(13) 0.0036(12) 0.0021(11)
    C13 0.0386(11) 0.0462(13) 0.0415(12) -0.0025(10) 0.0073(9) -0.0015(10)
    C14 0.0583(16) 0.072(2) 0.0449(14) -0.0156(14) 0.0058(12) 0.0049(13)
    C15 0.0580(17) 0.076(2) 0.0632(18) -0.0208(15) 0.0179(14) 0.0008(15)
    C16 0.0394(13) 0.0664(19) 0.0721(19) -0.0072(12) 0.0073(12) -0.0128(15)
    C17 0.0488(14) 0.075(2) 0.0538(16) -0.0035(14) -0.0026(12) -0.0035(14)
    C18 0.0491(14) 0.0628(17) 0.0451(14) -0.0060(12) 0.0059(11) 0.0030(12)
    C19 0.0597(15) 0.0479(14) 0.0350(12) -0.0078(11) 0.0089(11) -0.0007(10)
    C20 0.095(2) 0.0675(19) 0.0435(15) -0.0198(18) 0.0200(15) -0.0022(13)
    C21 0.140(4) 0.084(3) 0.0484(18) -0.018(3) 0.005(2) 0.0025(17)
    C22 0.107(3) 0.090(3) 0.104(3) 0.009(3) -0.015(3) 0.023(3)
    C23 0.095(3) 0.090(3) 0.070(2) 0.003(2) 0.041(2) -0.0058(18)
    C24 0.0743(19) 0.0518(16) 0.0531(16) 0.0002(14) 0.0152(13) -0.0078(13)
    C25 0.075(2) 0.070(2) 0.069(2) -0.0063(17) 0.0095(16) -0.0089(16)
    C27 0.111(3) 0.066(2) 0.127(4) -0.029(2) 0.049(3) -0.005(2)
    N1 0.0759(15) 0.0499(13) 0.0382(11) -0.0122(11) 0.0150(10) -0.0048(9)
loop_
    _geom_bond_atom_site_label_1
    _geom_bond_atom_site_label_2
    _geom_bond_site_symmetry_2
    _geom_bond_distance
    _geom_bond_publ_flag
    Sn C1 . 2.161(2) ?
    Sn C7 . 2.134(3) ?
    Sn C1 . 2.161(2) ?
    Sn C13 . 2.136(2) ?
    Sn C1 . 2.161(2) ?
    Sn S1 . 2.4725(7) ?
    S1 C19 . 1.755(3) ?
    S2 C19 . 1.682(3) ?
    C1 C6 . 1.388(3) ?
    C1 C2 . 1.383(3) ?
    C2 C3 . 1.383(4) ?
    C2 H2 . 0.9300 ?
    C3 C4 . 1.360(4) ?
    C3 H3 . 0.9300 ?
    C4 C5 . 1.371(5) ?
    C4 H4 . 0.9300 ?
    C5 C6 . 1.383(4) ?
    C5 H5 . 0.9300 ?
    C6 H6 . 0.9300 ?
    C7 C12 . 1.381(4) ?
    C7 C8 . 1.392(4) ?
    C8 C9 . 1.374(5) ?
    C8 H8 . 0.9300 ?
    C9 C10 . 1.371(6) ?
    C9 H9 . 0.9300 ?
    C10 C11 . 1.360(5) ?
    C10 H10 . 0.9300 ?
    C11 C12 . 1.394(4) ?
    C11 H11 . 0.9300 ?
    C12 H12 . 0.9300 ?
    C13 C18 . 1.385(3) ?
    C13 C14 . 1.385(4) ?
    C14 C15 . 1.383(4) ?
    C14 H14 . 0.9300 ?
    C15 C16 . 1.366(4) ?
    C15 H15 . 0.9300 ?
    C16 C17 . 1.370(4) ?
    C16 H16 . 0.9300 ?
    C17 C18 . 1.388(4) ?
    C17 H17 . 0.9300 ?
    C18 H18 . 0.9300 ?
    C19 N1 . 1.337(3) ?
    C20 C21 . 1.468(5) ?
    C20 N1 . 1.491(4) ?
    C20 C23 . 1.548(5) ?
    C20 H20 . 0.9800 ?
    C21 C22 . 1.530(6) ?
    C21 H21A . 0.9700 ?
    C21 H21B . 0.9700 ?
    C22 H22A . 0.9600 ?
    C22 H22B . 0.9600 ?
    C22 H22C . 0.9600 ?
    C23 H23A . 0.9600 ?
    C23 H23B . 0.9600 ?
    C23 H23C . 0.9600 ?
    C24 N1 . 1.497(4) ?
    C24 C25 . 1.496(4) ?
    C24 H24A . 0.9700 ?
    C24 H24B . 0.9700 ?
    C25 C27 . 1.526(5) ?
    C25 H25A . 0.9700 ?
    C25 H25B . 0.9700 ?
    C27 H27A . 0.9600 ?
    C27 H27B . 0.9600 ?
    C27 H27C . 0.9600 ?
loop_
    _geom_angle_atom_site_label_1
    _geom_angle_atom_site_label_2
    _geom_angle_atom_site_label_3
    _geom_angle_site_symmetry_1
    _geom_angle_site_symmetry_3
    _geom_angle
    _geom_angle_publ_flag
    C7 Sn C13 . . 113.84(10) ?
    C7 Sn C1 . . 106.99(9) ?
    C13 Sn C1 . . 105.72(9) ?
    C7 Sn S1 . . 112.67(7) ?
    C13 Sn S1 . . 122.09(7) ?
    C1 Sn S1 . . 91.54(6) ?
    C19 S1 Sn . . 97.79(9) ?
    C6 C1 C2 . . 117.5(2) ?
    C6 C1 Sn . . 121.17(19) ?
    C2 C1 Sn . . 121.29(18) ?
    C3 C2 C1 . . 121.5(3) ?
    C3 C2 H2 . . 119.2 ?
    C1 C2 H2 . . 119.2 ?
    C4 C3 C2 . . 119.9(3) ?
    C4 C3 H3 . . 120.1 ?
    C2 C3 H3 . . 120.1 ?
    C3 C4 C5 . . 120.1(3) ?
    C3 C4 H4 . . 120.0 ?
    C5 C4 H4 . . 120.0 ?
    C6 C5 C4 . . 120.2(3) ?
    C6 C5 H5 . . 119.9 ?
    C4 C5 H5 . . 119.9 ?
    C5 C6 C1 . . 120.8(3) ?
    C5 C6 H6 . . 119.6 ?
    C1 C6 H6 . . 119.6 ?
    C12 C7 C8 . . 118.0(3) ?
    C12 C7 Sn . . 119.54(19) ?
    C8 C7 Sn . . 122.4(2) ?
    C9 C8 C7 . . 120.8(3) ?
    C9 C8 H8 . . 119.6 ?
    C7 C8 H8 . . 119.6 ?
    C8 C9 C10 . . 120.6(3) ?
    C8 C9 H9 . . 119.7 ?
    C10 C9 H9 . . 119.7 ?
    C11 C10 C9 . . 119.7(3) ?
    C11 C10 H10 . . 120.1 ?
    C9 C10 H10 . . 120.1 ?
    C10 C11 C12 . . 120.3(3) ?
    C10 C11 H11 . . 119.8 ?
    C12 C11 H11 . . 119.8 ?
    C7 C12 C11 . . 120.6(3) ?
    C7 C12 H12 . . 119.7 ?
    C11 C12 H12 . . 119.7 ?
    C18 C13 C14 . . 117.6(2) ?
    C18 C13 Sn . . 118.10(18) ?
    C14 C13 Sn . . 123.77(18) ?
    C15 C14 C13 . . 121.0(3) ?
    C15 C14 H14 . . 119.5 ?
    C13 C14 H14 . . 119.5 ?
    C16 C15 C14 . . 120.4(3) ?
    C16 C15 H15 . . 119.8 ?
    C14 C15 H15 . . 119.8 ?
    C15 C16 C17 . . 119.9(3) ?
    C15 C16 H16 . . 120.0 ?
    C17 C16 H16 . . 120.0 ?
    C16 C17 C18 . . 119.8(3) ?
    C16 C17 H17 . . 120.1 ?
    C18 C17 H17 . . 120.1 ?
    C13 C18 C17 . . 121.3(3) ?
    C13 C18 H18 . . 119.4 ?
    C17 C18 H18 . . 119.4 ?
    N1 C19 S2 . . 124.7(2) ?
    N1 C19 S1 . . 117.3(2) ?
    S2 C19 S1 . . 117.87(15) ?
    C21 C20 N1 . . 113.0(3) ?
    C21 C20 C23 . . 111.5(3) ?
    N1 C20 C23 . . 110.0(3) ?
    C21 C20 H20 . . 107.4 ?
    N1 C20 H20 . . 107.4 ?
    C23 C20 H20 . . 107.4 ?
    C20 C21 C22 . . 111.7(3) ?
    C20 C21 H21A . . 109.3 ?
    C22 C21 H21A . . 109.3 ?
    C20 C21 H21B . . 109.3 ?
    C22 C21 H21B . . 109.3 ?
    H21A C21 H21B . . 107.9 ?
    C21 C22 H22A . . 109.5 ?
    C21 C22 H22B . . 109.5 ?
    H22A C22 H22B . . 109.5 ?
    C21 C22 H22C . . 109.5 ?
    H22A C22 H22C . . 109.5 ?
    H22B C22 H22C . . 109.5 ?
    C20 C23 H23A . . 109.5 ?
    C20 C23 H23B . . 109.5 ?
    H23A C23 H23B . . 109.5 ?
    C20 C23 H23C . . 109.5 ?
    H23A C23 H23C . . 109.5 ?
    H23B C23 H23C . . 109.5 ?
    N1 C24 C25 . . 113.3(3) ?
    N1 C24 H24A . . 108.9 ?
    C25 C24 H24A . . 108.9 ?
    N1 C24 H24B . . 108.9 ?
    C25 C24 H24B . . 108.9 ?
    H24A C24 H24B . . 107.7 ?
    C24 C25 C27 . . 110.0(3) ?
    C24 C25 H25A . . 109.7 ?
    C27 C25 H25A . . 109.7 ?
    C24 C25 H25B . . 109.7 ?
    C27 C25 H25B . . 109.7 ?
    H25A C25 H25B . . 108.2 ?
    C25 C27 H27A . . 109.5 ?
    C25 C27 H27B . . 109.5 ?
    H27A C27 H27B . . 109.5 ?
    C25 C27 H27C . . 109.5 ?
    H27A C27 H27C . . 109.5 ?
    H27B C27 H27C . . 109.5 ?
    C19 N1 C20 . . 120.7(2) ?
    C19 N1 C24 . . 121.5(2) ?
    C20 N1 C24 . . 117.7(2) ?
loop_
    _geom_torsion_atom_site_label_1
    _geom_torsion_atom_site_label_2
    _geom_torsion_atom_site_label_3
    _geom_torsion_atom_site_label_4
    _geom_torsion_site_symmetry_1
    _geom_torsion_site_symmetry_2
    _geom_torsion_site_symmetry_3
    _geom_torsion_site_symmetry_4
    _geom_torsion
    _geom_torsion_publ_flag
    C7 Sn S1 C19 . . . . 71.53(12) ?
    C13 Sn S1 C19 . . . . -69.63(13) ?
    C1 Sn S1 C19 . . . . -179.32(11) ?
    C7 Sn C1 C6 . . . . -2.9(2) ?
    C13 Sn C1 C6 . . . . 118.8(2) ?
    S1 Sn C1 C6 . . . . -117.2(2) ?
    C7 Sn C1 C2 . . . . 176.2(2) ?
    C13 Sn C1 C2 . . . . -62.1(2) ?
    S1 Sn C1 C2 . . . . 62.0(2) ?
    C6 C1 C2 C3 . . . . 0.0(4) ?
    Sn C1 C2 C3 . . . . -179.2(2) ?
    C1 C2 C3 C4 . . . . 0.0(5) ?
    C2 C3 C4 C5 . . . . 0.6(5) ?
    C3 C4 C5 C6 . . . . -1.1(5) ?
    C4 C5 C6 C1 . . . . 1.1(5) ?
    C2 C1 C6 C5 . . . . -0.5(4) ?
    Sn C1 C6 C5 . . . . 178.6(2) ?
    C13 Sn C7 C12 . . . . -19.9(2) ?
    C1 Sn C7 C12 . . . . 96.5(2) ?
    S1 Sn C7 C12 . . . . -164.36(18) ?
    C13 Sn C7 C8 . . . . 163.4(2) ?
    C1 Sn C7 C8 . . . . -80.2(2) ?
    S1 Sn C7 C8 . . . . 18.9(2) ?
    C12 C7 C8 C9 . . . . 0.0(4) ?
    Sn C7 C8 C9 . . . . 176.8(3) ?
    C7 C8 C9 C10 . . . . -0.3(5) ?
    C8 C9 C10 C11 . . . . 0.0(5) ?
    C9 C10 C11 C12 . . . . 0.5(5) ?
    C8 C7 C12 C11 . . . . 0.5(4) ?
    Sn C7 C12 C11 . . . . -176.3(2) ?
    C10 C11 C12 C7 . . . . -0.8(5) ?
    C7 Sn C13 C18 . . . . 114.8(2) ?
    C1 Sn C13 C18 . . . . -2.4(2) ?
    S1 Sn C13 C18 . . . . -104.5(2) ?
    C7 Sn C13 C14 . . . . -56.8(3) ?
    C1 Sn C13 C14 . . . . -173.9(2) ?
    S1 Sn C13 C14 . . . . 84.0(2) ?
    C18 C13 C14 C15 . . . . -0.3(4) ?
    Sn C13 C14 C15 . . . . 171.3(2) ?
    C13 C14 C15 C16 . . . . 0.0(5) ?
    C14 C15 C16 C17 . . . . 0.2(5) ?
    C15 C16 C17 C18 . . . . 0.0(5) ?
    C14 C13 C18 C17 . . . . 0.5(4) ?
    Sn C13 C18 C17 . . . . -171.6(2) ?
    C16 C17 C18 C13 . . . . -0.4(5) ?
    Sn S1 C19 N1 . . . . -178.0(2) ?
    Sn S1 C19 S2 . . . . 4.69(18) ?
    N1 C20 C21 C22 . . . . 66.8(4) ?
    C23 C20 C21 C22 . . . . -168.7(3) ?
    N1 C24 C25 C27 . . . . -171.8(3) ?
    S2 C19 N1 C20 . . . . 2.7(4) ?
    S1 C19 N1 C20 . . . . -174.4(2) ?
    S2 C19 N1 C24 . . . . 177.7(2) ?
    S1 C19 N1 C24 . . . . 0.6(4) ?
    C21 C20 N1 C19 . . . . -124.4(3) ?
    C23 C20 N1 C19 . . . . 110.2(3) ?
    C21 C20 N1 C24 . . . . 60.4(4) ?
    C23 C20 N1 C24 . . . . -65.0(4) ?
    C25 C24 N1 C19 . . . . 80.9(3) ?
    C25 C24 N1 C20 . . . . -103.9(3) ?
loop_
    _geom_hbond_atom_site_label_D
    _geom_hbond_atom_site_label_H
    _geom_hbond_atom_site_label_A
    _geom_hbond_site_symmetry_A
    _geom_hbond_distance_DH
    _geom_hbond_distance_HA
    _geom_hbond_distance_DA
    _geom_hbond_angle_DHA
    C14 H14 S2 1_555 0.93 2.75 3.433(3) 131
    C20 H20 S2 1_555 0.98 2.49 3.059(3) 117
    C24 H24a S1 1_555 0.97 2.58 2.938(3) 102
    C25 H25b S1 1_555 0.97 2.84 3.360(4) 115
    C16 H16 Cg1 3_555 0.93 2.78 3.618(3) 151
    C23 H23a Cg2 4_545 0.96 2.91 3.773(4) 150
