# Supplementary material for: (N-sec-Butyl-N-n-propyl­dithio­carbamato-κ2 S,S′)triphenyl­tin(IV)
Source: Acta Crystallogr Sect E Struct Rep Online. 2010 Aug 21;66(Pt 9):m1144. doi: 10.1107/S1600536810033039 (PMC3007978; doi:10.1107/S1600536810033039)
Supplement: Supplementary file 2 [file e-66-m1144-Isup2.hkl]

# 
# h,k,l, Fc-squared, Fo-squared, sigma(Fo-squared) and status flag 
# 
data_I
_shelx_title '  C2/c' 
_shelx_refln_list_code          4 
_shelx_F_calc_maximum      627.82 
_exptl_crystal_F_000      2208.00 
_reflns_d_resolution_high  0.7696 
 
loop_ 
 _symmetry_equiv_pos_as_xyz 
 'x, y, z' 
 '-x, y, -z+1/2' 
 'x+1/2, y+1/2, z' 
 '-x+1/2, y+1/2, -z+1/2' 
 '-x, -y, -z' 
 'x, -y, z-1/2' 
 '-x+1/2, -y+1/2, -z' 
 'x+1/2, -y+1/2, z-1/2' 
 
_cell_length_a    14.7997 
_cell_length_b    12.1844 
_cell_length_c    28.8891 
_cell_angle_alpha  90.000 
_cell_angle_beta   97.348 
_cell_angle_gamma  90.000 
 
_shelx_F_squared_multiplier     1.000 
 
loop_ 
 _refln_index_h 
 _refln_index_k 
 _refln_index_l 
 _refln_F_squared_calc 
 _refln_F_squared_meas 
 _refln_F_squared_sigma 
 _refln_observed_status 
   2   0   0   394153.94   408249.84  30611.54 o 
   4   0   0   229247.03   248930.73   3981.47 o 
   6   0   0   166051.84   175883.95   2820.58 o 
   8   0   0   114455.06   121542.31   1960.42 o 
  10   0   0    21957.06    21653.68    376.75 o 
  12   0   0    18175.05    18003.88    619.69 o 
  14   0   0     2906.00     2808.59    105.02 o 
  16   0   0     5301.26     5387.44    252.70 o 
  18   0   0     1432.86     1404.59    138.28 o 
   1   1   0      182.65      373.67     10.37 o 
   3   1   0    12914.74    14952.53    193.39 o 
   5   1   0      618.25      916.04     22.04 o 
   7   1   0       69.90       63.45      9.79 o 
   9   1   0       90.89      121.60     12.94 o 
  11   1   0     2959.55     2746.50     52.90 o 
  13   1   0      205.64      132.54     19.78 o 
  15   1   0      254.57      273.46     36.55 o 
  17   1   0      151.89      165.78     52.11 o 
   0   2   0    11971.00    15246.98    447.14 o 
   2   2   0   261478.42   300130.25   4886.84 o 
   4   2   0    26074.28    28705.84    409.38 o 
   6   2   0    53618.36    57232.46    724.19 o 
   8   2   0    13529.06    12666.73    160.64 o 
  10   2   0     9111.18     8917.76    122.44 o 
  12   2   0     1171.55     1043.82     37.91 o 
  14   2   0     3808.69     3963.50     95.03 o 
  16   2   0      816.89      945.31     60.42 o 
  18   2   0     1012.06     1017.36     88.25 o 
   1   3   0    40410.47    44340.94    902.61 o 
   3   3   0     1387.34     1676.63     42.06 o 
   5   3   0     9182.01     8196.70    154.61 o 
   7   3   0     2941.14     2667.50     63.42 o 
   9   3   0      867.26     1022.88     33.37 o 
  11   3   0      634.54      661.79     30.15 o 
  13   3   0        0.75       17.43     19.85 o 
  15   3   0      127.21      185.29     34.95 o 
  17   3   0        1.76       95.93     43.62 o 
   0   4   0    60902.29    65464.23   1880.51 o 
   2   4   0    75051.04    79230.91   1298.56 o 
   4   4   0    28883.52    28723.36    419.54 o 
   6   4   0    39420.63    41539.31    695.32 o 
   8   4   0     5064.03     4309.78    103.27 o 
  10   4   0     6494.00     6275.73    152.36 o 
  12   4   0     4005.70     4015.09    157.05 o 
  14   4   0     1310.85     1311.19     56.93 o 
  16   4   0      485.40      683.42     47.44 o 
  18   4   0      366.23      492.43     54.13 o 
   1   5   0      927.92      965.88     57.56 o 
   3   5   0      518.38      641.05    126.11 o 
   5   5   0     4329.42     4702.40     85.32 o 
   7   5   0       68.63       99.07     23.47 o 
   9   5   0       20.80       17.29     30.71 o 
  11   5   0       63.94       30.17     20.97 o 
  13   5   0      975.73      848.49     50.20 o 
  15   5   0      364.08      341.34     39.62 o 
  17   5   0      306.85      360.41     48.42 o 
   2   6   0   118062.48   127575.82   2581.00 o 
   4   6   0   106667.90   114590.07   2297.98 o 
   6   6   0    44862.23    43932.17    639.53 o 
   8   6   0    24871.25    24712.98    440.50 o 
  10   6   0    10607.35    10372.10    216.19 o 
  12   6   0     7710.63     7472.63    150.42 o 
  14   6   0     5472.74     5515.24    127.28 o 
  16   6   0     1699.79     1601.92     68.49 o 
   1   7   0      702.64      757.78     51.94 o 
   3   7   0     1012.15      842.14     37.27 o 
   5   7   0     1883.89     1494.37     48.44 o 
   7   7   0     1967.44     1599.92     62.37 o 
   9   7   0      220.64      194.05     35.83 o 
  11   7   0       45.39       14.52     27.35 o 
  13   7   0       25.98       19.84     24.87 o 
  15   7   0       20.82       -6.13     24.22 o 
  17   7   0       22.62       21.95     29.08 o 
   0   8   0    11199.59    11502.80    385.37 o 
   2   8   0    23101.79    24585.79    534.97 o 
   4   8   0     9795.94     9478.29    188.49 o 
   6   8   0     3437.26     3229.04    118.98 o 
   8   8   0     5909.84     4876.98    520.84 o 
  10   8   0     8233.14     7846.16    182.11 o 
  12   8   0     3296.12     3176.95    126.23 o 
  14   8   0     1148.37     1154.52     61.20 o 
  16   8   0     1129.77     1304.40     68.11 o 
   1   9   0      102.55       36.69     37.20 o 
   3   9   0     1237.24     1107.84     49.11 o 
   5   9   0     5759.46     5654.98    258.32 o 
   7   9   0     1043.35      945.74     67.15 o 
   9   9   0     2000.28     1718.15     91.04 o 
  11   9   0      451.72      406.24     58.82 o 
  13   9   0       57.26       47.52     54.31 o 
  15   9   0       12.17       -2.30     31.71 o 
   0  10   0      726.45      620.52     73.00 o 
   2  10   0     3135.76     2954.38    106.92 o 
   4  10   0     1082.98     1148.51     53.69 o 
   6  10   0      405.83      335.75     48.45 o 
   8  10   0      259.97      333.36     50.07 o 
  10  10   0      249.48      309.65     75.11 o 
  12  10   0      134.35      181.01     51.59 o 
  14  10   0        0.82      -21.17     29.75 o 
   1  11   0      169.51      161.55     57.21 o 
   3  11   0      421.48      341.32     38.04 o 
   5  11   0       18.38      -36.04     28.51 o 
   7  11   0     1249.37     1082.56    108.10 o 
   9  11   0      246.77      275.31     53.35 o 
  11  11   0       64.96       41.86     40.93 o 
  13  11   0       23.20      -17.79     41.47 o 
   0  12   0     9239.83     9481.89    361.50 o 
   2  12   0     9287.39     9885.12    263.86 o 
   4  12   0     9303.42     9639.45    267.26 o 
   6  12   0     4391.49     4618.18    273.76 o 
   8  12   0     2821.08     2943.40    128.61 o 
  10  12   0     1524.52     1318.91     95.15 o 
  12  12   0      561.80      510.74     72.68 o 
   1  13   0        4.48      -17.18     29.27 o 
   3  13   0      222.48      244.70     48.57 o 
   5  13   0        1.23        7.18     31.78 o 
   7  13   0        9.55        1.88     36.85 o 
   9  13   0       86.04      148.65     46.59 o 
   0  14   0     3533.10     3655.74    199.35 o 
   2  14   0     3298.24     3279.41    137.73 o 
   4  14   0     2673.39     2762.00    133.02 o 
   6  14   0     2362.18     2649.05    125.44 o 
   8  14   0     1240.94     1366.50    100.18 o 
   1  15   0      171.59      234.12     50.83 o 
   3  15   0       52.72       98.69     43.17 o 
   5  15   0      290.38      419.80     62.22 o 
 -19   1   1      293.14      480.96     70.57 o 
 -17   1   1     1267.15     1346.83     94.05 o 
 -15   1   1      514.54      656.58     49.24 o 
 -13   1   1     2181.58     2152.26     54.84 o 
 -11   1   1     5236.35     5417.33     84.03 o 
  -9   1   1      137.71      103.54     12.25 o 
  -7   1   1       57.91       47.88      9.36 o 
  -5   1   1       30.68       46.32      7.69 o 
  -3   1   1     9587.00    10578.98    139.07 o 
  -1   1   1    16856.82    18953.43    272.73 o 
   1   1   1    30744.28    33812.04    551.88 o 
   3   1   1      988.78     1082.65     22.28 o 
   5   1   1      768.63      753.88     19.35 o 
   7   1   1    46268.00    48467.94    561.94 o 
   9   1   1     9664.29     9010.50    121.66 o 
  11   1   1     6090.22     5634.72     87.65 o 
  13   1   1      270.97      244.03     23.40 o 
  15   1   1      619.95      653.46     49.41 o 
  17   1   1      724.83      810.99     77.67 o 
 -18   2   1      178.39      315.74     62.54 o 
 -16   2   1      470.17      523.85     58.29 o 
 -14   2   1      959.62      993.44     47.00 o 
 -12   2   1      533.81      493.37     27.92 o 
 -10   2   1     2551.19     2440.07     46.63 o 
  -8   2   1     4639.78     4551.80     73.64 o 
  -6   2   1    12135.25    12298.88    166.55 o 
  -4   2   1     2518.85     2705.78     68.11 o 
  -2   2   1    13082.18    15073.21    220.00 o 
   0   2   1      125.96      238.50     13.40 o 
   2   2   1     7948.44     7942.43    119.96 o 
   4   2   1      295.94      440.72     16.58 o 
   6   2   1     5045.10     5730.00     85.63 o 
   8   2   1      117.28      159.36     12.83 o 
  10   2   1     3613.43     3660.15     62.50 o 
  12   2   1     2925.91     2851.60     64.03 o 
  14   2   1     1002.00      844.01     44.98 o 
  16   2   1     1483.29     1425.76     71.00 o 
  18   2   1      635.49      787.20     80.16 o 
 -17   3   1     3413.79     3907.28    121.44 o 
 -15   3   1     6277.49     6742.93    140.80 o 
 -13   3   1     6023.45     6246.66    127.42 o 
 -11   3   1     4192.77     4166.09     78.99 o 
  -9   3   1    13536.97    13255.67    210.57 o 
  -7   3   1    18601.25    18654.22    283.08 o 
  -5   3   1    22948.86    22506.38    384.47 o 
  -3   3   1     1747.94     1321.19     32.12 o 
  -1   3   1    41656.88    43504.06    886.22 o 
   1   3   1    52584.29    59221.05   1200.67 o 
   3   3   1    36544.11    40126.09    573.06 o 
   5   3   1    83731.90    93274.53   1317.85 o 
   7   3   1    35846.87    36582.96    471.63 o 
   9   3   1    29000.95    28210.81    373.41 o 
  11   3   1     9331.49     8359.67    159.57 o 
  13   3   1     6963.03     6528.18    218.56 o 
  15   3   1     3040.23     2813.60     82.62 o 
  17   3   1     1782.66     1827.89     81.22 o 
 -18   4   1       39.38       34.80     33.28 o 
 -16   4   1      123.50      122.38     28.56 o 
 -14   4   1      389.42      333.73     34.95 o 
 -12   4   1     1116.11     1003.20     80.24 o 
 -10   4   1     1735.00     1803.36     66.16 o 
  -8   4   1     4515.85     4784.96    152.50 o 
  -6   4   1     5568.56     5754.06    121.34 o 
  -4   4   1    30197.49    30933.17    514.55 o 
  -2   4   1    17036.76    16506.62    284.95 o 
   0   4   1    17509.17    17860.29    378.22 o 
   2   4   1    38721.15    40412.35    670.95 o 
   4   4   1     7940.62     7859.35    126.89 o 
   6   4   1       84.38      192.13     35.76 o 
   8   4   1     4574.23     5206.37    152.06 o 
  10   4   1     2826.40     3169.89     66.17 o 
  12   4   1     3422.20     3341.60     97.18 o 
  14   4   1     2364.86     2233.31     71.20 o 
  16   4   1     1035.87     1124.92     56.92 o 
  18   4   1      975.18     1048.40     70.38 o 
 -17   5   1     1368.48     1549.62     81.50 o 
 -15   5   1     1912.45     1829.74     68.36 o 
 -13   5   1     2733.14     2788.23     80.21 o 
 -11   5   1     4193.32     3874.32    107.93 o 
  -9   5   1     4127.21     3551.28     96.65 o 
  -7   5   1     9003.79     7964.30    163.17 o 
  -5   5   1     5942.59     4903.86     88.77 o 
  -3   5   1    24920.30    24223.70    414.69 o 
  -1   5   1     4084.12     3664.06    134.77 o 
   1   5   1    43861.61    45169.60    929.65 o 
   3   5   1    63191.70    69962.67   1153.23 o 
   5   5   1    13735.92    14632.46    226.55 o 
   7   5   1    21296.07    22428.91    396.51 o 
   9   5   1    11983.15    11908.55    233.45 o 
  11   5   1     5952.30     5642.60    118.61 o 
  13   5   1     1542.24     1438.28     57.13 o 
  15   5   1      643.04      685.99     47.25 o 
  17   5   1      474.62      551.52     56.12 o 
 -16   6   1       16.47        0.68     23.41 o 
 -14   6   1       33.24       14.93     24.70 o 
 -12   6   1      120.16      122.12     40.21 o 
 -10   6   1      788.48      777.04     50.65 o 
  -8   6   1        5.48        7.86     29.81 o 
  -6   6   1     2616.84     2548.10     57.45 o 
  -4   6   1     6185.13     5943.41    137.50 o 
  -2   6   1     4065.66     3534.76    100.18 o 
   0   6   1     9514.62     9138.81    214.42 o 
   2   6   1    18054.20    18519.32    402.62 o 
   4   6   1     8710.37     8972.55    171.89 o 
   6   6   1      415.54      498.07     24.42 o 
   8   6   1      483.34      506.02     39.26 o 
  10   6   1      942.74      830.36     65.03 o 
  12   6   1      196.05      176.25     29.63 o 
  14   6   1        1.52       -1.63     22.85 o 
  16   6   1        6.22       15.00     25.30 o 
 -17   7   1      225.06      276.43     38.12 o 
 -15   7   1      312.28      281.40     38.06 o 
 -13   7   1      627.65      719.05     48.51 o 
 -11   7   1       47.59       93.74     53.36 o 
  -9   7   1       15.01       -5.83     47.60 o 
  -7   7   1      632.10      601.57     41.54 o 
  -5   7   1       77.89       84.67     28.69 o 
  -3   7   1       44.94       77.06     24.19 o 
  -1   7   1     6018.26     6341.38    225.32 o 
   1   7   1      376.53      441.31     35.73 o 
   3   7   1     3321.08     3329.44     82.63 o 
   5   7   1     1921.64     1770.94     98.13 o 
   7   7   1     3101.48     2817.96    228.13 o 
   9   7   1      301.97      343.93     38.62 o 
  11   7   1     1001.47      916.49     57.29 o 
  13   7   1     1246.34     1167.69     57.93 o 
  15   7   1      227.87      235.87     34.09 o 
  17   7   1       48.33       69.89     34.48 o 
 -16   8   1       33.07       42.88     36.07 o 
 -14   8   1      174.15      167.88     33.58 o 
 -12   8   1     1223.81     1245.29     69.68 o 
 -10   8   1      844.57      790.89     86.41 o 
  -8   8   1     3135.28     3158.45    116.76 o 
  -6   8   1     4074.57     4024.76    130.53 o 
  -4   8   1     3174.04     3443.44     87.79 o 
  -2   8   1     5279.17     5225.46    145.07 o 
   0   8   1     4220.92     4175.41    123.59 o 
   2   8   1      861.49      932.89     80.02 o 
   4   8   1      725.59      636.83     46.12 o 
   6   8   1      420.58      440.22     45.46 o 
   8   8   1     2904.24     2833.50    109.42 o 
  10   8   1     1542.10     1581.65     71.64 o 
  12   8   1      939.45      947.86     66.87 o 
  14   8   1      898.62      988.57     57.55 o 
  16   8   1      681.59      785.06     56.49 o 
 -15   9   1     2180.74     2059.14     80.89 o 
 -13   9   1     2870.54     2673.32    100.35 o 
 -11   9   1     5736.76     5377.75    178.61 o 
  -9   9   1     6331.03     6234.16    190.60 o 
  -7   9   1     4055.74     4058.01    138.22 o 
  -5   9   1     7445.84     7288.98    210.23 o 
  -3   9   1    17484.10    16710.99    312.23 o 
  -1   9   1    16905.14    16443.57    377.45 o 
   1   9   1    10706.06    10724.93    262.78 o 
   3   9   1    11415.78    11785.85    231.32 o 
   5   9   1    18286.67    18855.69    598.06 o 
   7   9   1    10881.71    10148.04    360.10 o 
   9   9   1     9531.08     9151.07    250.16 o 
  11   9   1     4694.77     4670.97    164.07 o 
  13   9   1     2596.48     2468.15    122.29 o 
  15   9   1      953.87      989.32     61.86 o 
 -14  10   1       18.80      -24.87     30.18 o 
 -12  10   1       83.03      -52.47     34.98 o 
 -10  10   1      726.56      647.18    166.36 o 
  -8  10   1     1166.94     1197.91    115.47 o 
  -6  10   1     3100.02     3050.85    118.75 o 
  -4  10   1    12492.03    12537.84    250.57 o 
  -2  10   1     9214.64     9432.05    333.42 o 
   0  10   1    10210.81    10120.45    268.14 o 
   2  10   1     9645.84     9237.65    386.42 o 
   4  10   1     4159.61     4081.39    106.77 o 
   6  10   1     3748.56     3525.31    279.37 o 
   8  10   1     2032.96     2045.10     99.18 o 
  10  10   1     1622.96     1572.83     92.23 o 
  12  10   1      993.20      865.38    112.66 o 
  14  10   1      952.96     1045.76     96.76 o 
 -13  11   1     1444.87     1310.45     99.18 o 
 -11  11   1     1269.08     1304.91    199.35 o 
  -9  11   1     1511.27     1440.63     93.13 o 
  -7  11   1     3625.58     3150.43    128.21 o 
  -5  11   1     4036.16     3966.77    143.13 o 
  -3  11   1     4730.24     4795.50    175.59 o 
  -1  11   1     6289.05     6275.04    183.10 o 
   1  11   1     7915.91     8421.90    365.36 o 
   3  11   1    12594.35    12536.69    256.30 o 
   5  11   1     8160.97     7981.47    471.01 o 
   7  11   1     6207.78     6307.32    238.31 o 
   9  11   1     3096.49     3301.17    134.62 o 
  11  11   1     1570.97     1624.45    106.70 o 
  13  11   1      532.17      437.33     50.46 o 
 -12  12   1       31.93       18.45     74.76 o 
 -10  12   1        4.92       32.70     38.18 o 
  -8  12   1       23.51        6.38     35.86 o 
  -6  12   1      408.65      472.26     61.40 o 
  -4  12   1      371.57      363.27     55.09 o 
  -2  12   1     2616.16     2266.28    156.89 o 
   0  12   1     2764.79     2699.63    112.67 o 
   2  12   1     1351.65     1241.94     77.16 o 
   4  12   1      801.87      829.91     71.66 o 
   6  12   1      469.96      660.73    186.37 o 
   8  12   1       54.27       58.50     36.87 o 
  10  12   1        2.94       -9.62     67.04 o 
  12  12   1       15.33      -13.67     81.43 o 
  -9  13   1       10.15      -14.64     36.92 o 
  -7  13   1       74.38       23.96     36.72 o 
  -5  13   1        1.27        7.97     33.50 o 
  -3  13   1       58.11       63.64     36.72 o 
  -1  13   1       83.87       66.61     35.78 o 
   1  13   1      410.15      411.16     54.21 o 
   3  13   1        3.45       33.89     34.65 o 
   5  13   1        1.60      -14.33     30.34 o 
   7  13   1        6.45      100.92     38.98 o 
   9  13   1       43.10       58.29     56.86 o 
  -8  14   1       83.24      197.87     79.32 o 
  -6  14   1      132.01      249.02     53.07 o 
  -4  14   1      210.84      271.29     51.85 o 
  -2  14   1      289.00      377.97     58.56 o 
   0  14   1      245.90      288.71     49.37 o 
   2  14   1      223.57      230.87     62.12 o 
   4  14   1      221.87      324.07    102.13 o 
   6  14   1      737.24      688.84     74.84 o 
   8  14   1      619.40      701.68     78.35 o 
  -5  15   1     2092.20     2132.77    117.23 o 
  -3  15   1     1491.38     1560.25    173.38 o 
  -1  15   1     1778.24     2008.82    109.44 o 
   1  15   1     1719.12     2033.02    123.89 o 
   3  15   1     1422.33     1494.55    109.15 o 
   5  15   1     1611.79     1806.85    113.27 o 
 -18   0   2      692.59      807.24    113.72 o 
 -16   0   2     3618.86     3841.75    207.78 o 
 -14   0   2     6825.05     7151.88    259.37 o 
 -12   0   2    18575.93    19501.30    347.75 o 
 -10   0   2    23146.18    24395.63    419.52 o 
  -8   0   2    24685.32    26288.95    443.29 o 
  -6   0   2    23102.34    25048.24    417.10 o 
  -4   0   2    16532.88    19396.38    398.30 o 
  -2   0   2     4324.00     5180.29    151.97 o 
   0   0   2    43786.77    34351.86   1008.70 o 
   2   0   2     7840.38     9363.83    157.31 o 
   4   0   2    21885.98    21182.00    351.37 o 
   6   0   2      736.40      626.40     28.73 o 
   8   0   2    11455.23    12808.11    230.15 o 
  10   0   2     4090.34     4087.88    108.97 o 
  12   0   2     1204.50     1120.87     49.07 o 
  14   0   2      176.30      177.10     48.08 o 
  16   0   2      565.38      479.43     89.15 o 
  18   0   2      409.84      217.60     75.81 o 
 -19   1   2      970.60     1113.22    118.98 o 
 -17   1   2     2083.80     2260.26    114.90 o 
 -15   1   2     2765.19     2784.87     91.65 o 
 -13   1   2     2405.22     2428.76     58.57 o 
 -11   1   2     4977.65     4884.26     77.54 o 
  -9   1   2    13604.58    13367.21    169.61 o 
  -7   1   2    30298.92    32258.08    415.83 o 
  -5   1   2    77986.52    86237.91   1388.48 o 
  -3   1   2   107325.23   119933.27   1687.73 o 
  -1   1   2   123624.72   143423.58   2023.41 o 
   1   1   2   181108.89   207660.64   2904.78 o 
   3   1   2   291043.66   311836.72   3865.85 o 
   5   1   2   152477.06   163791.80   1857.29 o 
   7   1   2    49115.98    49898.88    578.64 o 
   9   1   2    28987.76    29301.71    351.40 o 
  11   1   2    18231.12    18782.17    237.45 o 
  13   1   2     3852.41     3993.22     80.36 o 
  15   1   2     3055.63     3180.46     99.01 o 
  17   1   2     1326.48     1577.13    115.47 o 
 -18   2   2      647.66      743.17     79.61 o 
 -16   2   2      365.99      403.12     44.71 o 
 -14   2   2     1703.24     1629.58     57.72 o 
 -12   2   2      840.59      867.59     36.57 o 
 -10   2   2     2223.47     2277.57     44.38 o 
  -8   2   2    11713.00    12464.29    172.41 o 
  -6   2   2    11146.20    11554.71    177.07 o 
  -4   2   2     1881.83     1997.03     39.62 o 
  -2   2   2     8034.89     8307.49    125.50 o 
   0   2   2    16369.43    16615.78    344.47 o 
   2   2   2   109189.23   119085.64   1670.62 o 
   4   2   2     3281.36     3260.65     51.72 o 
   6   2   2     7556.45     7654.24    100.97 o 
   8   2   2     1608.85     1615.27     35.11 o 
  10   2   2     2565.96     2947.25     54.89 o 
  12   2   2      530.95      572.61     31.29 o 
  14   2   2      122.26      137.83     27.61 o 
  16   2   2      142.30      138.08     35.58 o 
  18   2   2        7.65        6.80     57.56 o 
 -17   3   2       21.19       53.42     32.81 o 
 -15   3   2      187.98      194.66     30.47 o 
 -13   3   2      790.99      779.47     42.61 o 
 -11   3   2      228.28      208.97     20.71 o 
  -9   3   2      467.10      437.72     27.14 o 
  -7   3   2     1178.53     1083.05     54.10 o 
  -5   3   2      459.50      260.63     35.45 o 
  -3   3   2     7396.22     8346.64    129.74 o 
  -1   3   2     2415.83     2659.77     69.08 o 
   1   3   2     7204.85     7945.92    190.58 o 
   3   3   2    17683.12    19443.03    284.95 o 
   5   3   2     2176.88     2137.87     56.81 o 
   7   3   2      279.70      198.43     13.20 o 
   9   3   2      716.11      686.96     24.33 o 
  11   3   2        9.65       35.01     16.53 o 
  13   3   2      791.11      692.50     49.74 o 
  15   3   2      110.51      103.35     26.21 o 
  17   3   2       13.92       14.99     28.34 o 
 -18   4   2      515.20      547.48     75.19 o 
 -16   4   2      475.28      500.25     42.55 o 
 -14   4   2     2436.47     2351.16     74.10 o 
 -12   4   2     3216.03     3159.65    106.63 o 
 -10   4   2     1549.56     1566.50     61.14 o 
  -8   4   2     6192.86     6129.55    133.43 o 
  -6   4   2     7876.15     7901.65    156.24 o 
  -4   4   2     2673.39     2630.66     52.48 o 
  -2   4   2     7504.99     8387.60    153.75 o 
   0   4   2       14.48       43.84     12.79 o 
   2   4   2      259.00      195.99     19.04 o 
   4   4   2      872.24      698.00     24.32 o 
   6   4   2      686.28      727.84     25.37 o 
   8   4   2      101.61      130.75     13.98 o 
  10   4   2       22.60       51.19     17.25 o 
  12   4   2      232.18      211.71     30.10 o 
  14   4   2        5.95       32.42     22.99 o 
  16   4   2      193.84      171.37     32.10 o 
  18   4   2        0.56       48.68     35.06 o 
 -17   5   2      222.44      271.76     44.11 o 
 -15   5   2     1070.24     1205.30     58.50 o 
 -13   5   2      832.74      912.42     61.02 o 
 -11   5   2     4122.91     3844.96    130.45 o 
  -9   5   2    10930.21    11090.14    220.67 o 
  -7   5   2    17396.42    17105.55    311.38 o 
  -5   5   2    19347.31    20713.45    355.26 o 
  -3   5   2    96399.95   107519.87   1760.76 o 
  -1   5   2    56860.75    59370.26   1213.07 o 
   1   5   2    61061.03    65944.13   1344.86 o 
   3   5   2    68915.07    72934.44   1201.94 o 
   5   5   2    44557.20    44668.43    645.98 o 
   7   5   2    22784.53    22381.74    337.57 o 
   9   5   2    13383.70    13274.12    255.76 o 
  11   5   2     2997.85     3198.42     89.67 o 
  13   5   2     4520.87     4912.16    112.82 o 
  15   5   2     2036.69     2234.70     75.16 o 
  17   5   2      949.68     1060.12     69.95 o 
 -16   6   2     2427.61     2612.20     91.08 o 
 -14   6   2     3848.58     3876.58    115.50 o 
 -12   6   2     6088.04     6033.13    150.97 o 
 -10   6   2    20340.69    20073.70    373.32 o 
  -8   6   2    14901.42    14858.47    281.83 o 
  -6   6   2     4948.29     5010.51    157.68 o 
  -4   6   2    10557.03    10708.07    200.26 o 
  -2   6   2     6187.38     5739.07    145.07 o 
   0   6   2     2812.09     2478.00     78.42 o 
   2   6   2     5239.69     5158.21    134.89 o 
   4   6   2    10916.95    11722.49    216.58 o 
   6   6   2     4483.22     4613.24    100.75 o 
   8   6   2     1191.22     1368.20     56.56 o 
  10   6   2     4010.44     4283.72    113.27 o 
  12   6   2     3272.31     3291.31     87.91 o 
  14   6   2     1556.21     1452.31     73.96 o 
  16   6   2      171.29      235.37     34.84 o 
 -17   7   2     1316.48     1613.68     72.65 o 
 -15   7   2     1093.61     1189.11     61.55 o 
 -13   7   2     3041.60     3231.31    106.65 o 
 -11   7   2     3654.82     3654.12    109.84 o 
  -9   7   2     7599.61     7606.72    171.11 o 
  -7   7   2    12608.80    13077.46    254.40 o 
  -5   7   2    29139.45    31059.19    534.98 o 
  -3   7   2    26095.48    26965.50    468.59 o 
  -1   7   2    49076.86    52334.21   1083.52 o 
   1   7   2    56104.45    58664.21   1210.59 o 
   3   7   2    48822.98    49469.15    832.00 o 
   5   7   2    37623.27    37580.67    640.98 o 
   7   7   2    20478.95    18881.66   1216.47 o 
   9   7   2     8564.25     8340.63    182.89 o 
  11   7   2     5953.07     5616.66    123.23 o 
  13   7   2     2861.85     2607.81     81.47 o 
  15   7   2     1377.14     1372.94     65.08 o 
 -16   8   2      480.99      436.56     44.06 o 
 -14   8   2      389.26      366.68     40.41 o 
 -12   8   2     2552.47     2311.56     89.12 o 
 -10   8   2     1118.98      995.03     62.30 o 
  -8   8   2      228.90      217.31     33.19 o 
  -6   8   2        5.27       25.43     25.30 o 
  -4   8   2     2958.64     3032.09     80.55 o 
  -2   8   2     2025.11     2013.18    102.48 o 
   0   8   2     3380.31     2936.86     97.28 o 
   2   8   2     6068.61     5612.91    153.63 o 
   4   8   2     4042.92     3897.37     97.16 o 
   6   8   2     6914.33     7257.43    196.66 o 
   8   8   2     8362.99     8347.71    387.83 o 
  10   8   2     2685.00     2802.53    164.26 o 
  12   8   2     1666.61     1774.58     68.10 o 
  14   8   2      520.71      678.29     50.63 o 
  16   8   2      210.07      223.71     46.71 o 
 -15   9   2      907.29      944.75     86.12 o 
 -13   9   2      449.00      459.53     76.38 o 
 -11   9   2      662.78      646.56     62.56 o 
  -9   9   2     1253.38     1111.89    103.54 o 
  -7   9   2     1312.18     1184.87     72.34 o 
  -5   9   2      418.08      341.68     44.14 o 
  -3   9   2      145.59      123.94     39.31 o 
  -1   9   2     3090.28     2968.62    122.84 o 
   1   9   2     2053.66     1751.36    110.91 o 
   3   9   2      961.38      909.15     59.46 o 
   5   9   2     1761.48     1741.53     62.39 o 
   7   9   2      468.88      445.22     50.73 o 
   9   9   2       27.66       -2.73     54.05 o 
  11   9   2      167.98      124.78     43.87 o 
  13   9   2      346.86      308.57     44.65 o 
  15   9   2      163.53      136.36     39.08 o 
 -14  10   2      112.07      189.52     51.73 o 
 -12  10   2      454.71      442.28     76.86 o 
 -10  10   2      407.46      443.85     70.19 o 
  -8  10   2     1133.73     1017.88     75.27 o 
  -6  10   2      607.89      599.43     65.98 o 
  -4  10   2     4561.14     4765.71    119.68 o 
  -2  10   2     3556.37     3423.27    117.47 o 
   0  10   2     1929.67     1532.55     87.04 o 
   2  10   2       62.42       32.44     54.75 o 
   4  10   2      361.96      296.88     33.00 o 
   6  10   2       29.71       22.23     30.70 o 
   8  10   2      228.23      188.10     74.41 o 
  10  10   2     1001.93     1043.46     93.71 o 
  12  10   2       86.15       23.26     31.14 o 
  14  10   2       60.96       84.93     35.32 o 
 -13  11   2       41.73       28.22     43.76 o 
 -11  11   2      187.89      195.21     67.39 o 
  -9  11   2      373.38      455.84     61.66 o 
  -7  11   2      684.35      816.18    131.26 o 
  -5  11   2     4028.78     3783.44    144.25 o 
  -3  11   2     2570.72     2654.66     86.47 o 
  -1  11   2     4910.57     5312.82    176.54 o 
   1  11   2     6047.27     6337.87    292.36 o 
   3  11   2     6731.83     6740.68    158.07 o 
   5  11   2     4645.76     4865.49    161.72 o 
   7  11   2     3657.46     3665.57    138.80 o 
   9  11   2     2339.23     2333.62    226.73 o 
  11  11   2     1042.99      857.64     79.13 o 
  13  11   2      416.40      478.34     62.66 o 
 -12  12   2      668.61      789.72    146.00 o 
 -10  12   2     1035.20     1149.61     91.04 o 
  -8  12   2     1348.70     1423.30     94.77 o 
  -6  12   2     3035.32     3055.90    171.27 o 
  -4  12   2     2102.85     2142.21    104.98 o 
  -2  12   2     2072.84     2074.15     95.62 o 
   0  12   2     1749.53     1606.44     85.12 o 
   2  12   2     1807.26     1732.10     87.25 o 
   4  12   2     1801.53     1534.13    128.46 o 
   6  12   2      590.08      603.25     64.57 o 
   8  12   2      333.48      254.85     81.78 o 
  10  12   2      415.28      692.27     87.74 o 
  12  12   2      174.28      231.03     56.86 o 
  -9  13   2      698.05      703.67     87.39 o 
  -7  13   2     1713.87     1797.34    104.59 o 
  -5  13   2     1788.84     1960.36    103.11 o 
  -3  13   2     3318.35     3491.40    139.93 o 
  -1  13   2     4930.58     5163.10    169.74 o 
   1  13   2     6707.41     6942.64    208.09 o 
   3  13   2     4123.04     4510.09    161.13 o 
   5  13   2     5771.75     5546.48    186.68 o 
   7  13   2     3455.16     3299.21    153.02 o 
   9  13   2     1818.11     1862.67    154.08 o 
  -8  14   2       40.99      -21.57     34.37 o 
  -6  14   2      136.62      126.06     98.27 o 
  -4  14   2       31.48        4.64     34.65 o 
  -2  14   2       34.58        4.99     32.66 o 
   0  14   2      820.50      875.83    119.68 o 
   2  14   2     1601.04     1803.90    116.52 o 
   4  14   2      796.74      883.51     86.34 o 
   6  14   2     1397.29     1535.29    179.70 o 
   8  14   2     1393.44     1570.86    116.52 o 
  -5  15   2      115.63      110.76     43.60 o 
  -3  15   2      229.99      233.78     54.56 o 
  -1  15   2      621.61      669.20     73.85 o 
   1  15   2      378.28      448.25     63.39 o 
   3  15   2      736.05      843.90     81.79 o 
   5  15   2      402.58      531.50    111.61 o 
 -19   1   3        1.39       76.58     49.45 o 
 -17   1   3       69.22       99.46     47.35 o 
 -15   1   3       56.42       67.68     27.37 o 
 -13   1   3      531.25      521.35     43.89 o 
 -11   1   3       12.16      -19.20     12.80 o 
  -9   1   3      311.01      371.90     26.34 o 
  -7   1   3     5092.81     4699.18     73.48 o 
  -5   1   3     2011.98     1791.64     33.07 o 
  -3   1   3     7226.15     7354.75    112.35 o 
  -1   1   3     2134.54     2049.90     30.34 o 
   1   1   3      218.94      200.14      9.83 o 
   3   1   3     5837.00     6772.18     85.06 o 
   5   1   3      156.61      345.58     14.05 o 
   7   1   3     4822.28     4805.28     70.77 o 
   9   1   3        3.74        9.81     14.54 o 
  11   1   3        6.72        5.44     17.53 o 
  13   1   3       20.29       14.15     16.50 o 
  15   1   3      169.91      209.97     30.27 o 
  17   1   3        4.56      -12.88     36.28 o 
 -18   2   3     2207.24     2150.57    116.39 o 
 -16   2   3     5297.09     5396.70    194.93 o 
 -14   2   3     5503.50     5542.50    118.10 o 
 -12   2   3     8771.15     8350.21    132.96 o 
 -10   2   3    13445.06    12545.86    177.92 o 
  -8   2   3    22642.96    22129.74    292.35 o 
  -6   2   3    25041.47    25022.35    362.68 o 
  -4   2   3     2380.89     1822.68     46.73 o 
  -2   2   3   142768.27   153259.97   2148.84 o 
   0   2   3   172907.14   194911.13   3913.23 o 
   2   2   3   102862.78   112466.45   1830.49 o 
   4   2   3   102628.50   109269.85   1242.98 o 
   6   2   3    91324.05    97058.59   1108.72 o 
   8   2   3    52292.38    52588.74    612.30 o 
  10   2   3    52001.41    53520.68    627.36 o 
  12   2   3    15965.61    15297.71    221.68 o 
  14   2   3     9723.76     9534.31    263.46 o 
  16   2   3     5042.65     5182.71    139.82 o 
  18   2   3     1748.26     2162.71    209.88 o 
 -17   3   3      241.25      230.22     56.70 o 
 -15   3   3      444.99      385.36     36.51 o 
 -13   3   3      269.21      201.50     28.21 o 
 -11   3   3      707.20      690.27     44.61 o 
  -9   3   3      862.27      934.10     33.45 o 
  -7   3   3      558.96      613.05     32.80 o 
  -5   3   3       42.11       65.70     14.29 o 
  -3   3   3    12306.14    12290.20    185.27 o 
  -1   3   3     1385.23     1713.42     57.91 o 
   1   3   3    16985.82    17856.59    375.46 o 
   3   3   3      440.95      501.60     18.83 o 
   5   3   3      207.63      101.41     12.05 o 
   7   3   3      130.30       72.00     10.48 o 
   9   3   3     1825.26     1956.68     41.95 o 
  11   3   3     1714.15     1695.93     62.90 o 
  13   3   3       56.72       51.88     19.21 o 
  15   3   3       55.74       46.48     22.33 o 
  17   3   3      101.91      101.72     43.03 o 
 -18   4   3     1796.88     1887.95    116.61 o 
 -16   4   3     4158.95     4188.28    106.55 o 
 -14   4   3    10414.11    10187.77    189.77 o 
 -12   4   3     9922.39     9848.74    208.30 o 
 -10   4   3    10979.09    10545.73    212.06 o 
  -8   4   3    15107.15    14302.10    266.07 o 
  -6   4   3     8480.80     7940.25    157.32 o 
  -4   4   3    36413.04    38131.86    549.92 o 
  -2   4   3    32656.70    34689.03    579.96 o 
   0   4   3    43347.83    44294.99    907.83 o 
   2   4   3   104392.56   117397.40   2369.32 o 
   4   4   3   117670.63   130962.55   1843.01 o 
   6   4   3    56422.67    56738.51    812.84 o 
   8   4   3    54202.99    54602.09    701.62 o 
  10   4   3    29329.64    27924.79    375.40 o 
  12   4   3    22655.54    20245.48    586.07 o 
  14   4   3     9059.77     8568.47    167.10 o 
  16   4   3     3045.27     2960.87     87.52 o 
  18   4   3     1294.79     1255.66     74.48 o 
 -17   5   3      170.09      177.91     51.69 o 
 -15   5   3       37.68       48.45     26.90 o 
 -13   5   3        0.62       24.92     21.55 o 
 -11   5   3      450.35      465.69     43.06 o 
  -9   5   3     3517.11     3690.16    103.08 o 
  -7   5   3        9.13       10.27     20.91 o 
  -5   5   3     2518.92     1996.50     61.60 o 
  -3   5   3     7316.40     7788.70    149.30 o 
  -1   5   3      262.48      236.74     22.77 o 
   1   5   3       85.43       55.49     16.36 o 
   3   5   3     5325.88     5245.24    107.35 o 
   5   5   3        0.13       16.91     11.54 o 
   7   5   3        1.59       31.29     12.71 o 
   9   5   3        9.55       14.09     18.70 o 
  11   5   3        7.34       -3.15     19.53 o 
  13   5   3      157.83      161.42     29.26 o 
  15   5   3       10.34       26.19     23.48 o 
  17   5   3        6.87      -17.81     29.65 o 
 -16   6   3      316.89      369.89     40.16 o 
 -14   6   3      164.41      165.60     31.26 o 
 -12   6   3      543.29      420.47     45.34 o 
 -10   6   3     1505.73     1508.88     92.41 o 
  -8   6   3      269.82      273.15     32.91 o 
  -6   6   3     1707.65     1698.56     72.19 o 
  -4   6   3      135.38      125.13     17.08 o 
  -2   6   3      902.78     1042.97     46.84 o 
   0   6   3     2338.98     2124.89     71.47 o 
   2   6   3     3450.51     3019.54     91.34 o 
   4   6   3      877.36      776.86     33.54 o 
   6   6   3     4889.09     5013.45    109.40 o 
   8   6   3     1473.49     1401.47     58.27 o 
  10   6   3      128.50      119.40     39.82 o 
  12   6   3      572.89      471.37     39.11 o 
  14   6   3        1.45       24.05     24.12 o 
  16   6   3        7.72       40.30     25.39 o 
 -17   7   3       21.30       20.04     33.54 o 
 -15   7   3        0.29        8.89     23.90 o 
 -13   7   3       23.00       53.47     31.78 o 
 -11   7   3      457.86      536.96     48.35 o 
  -9   7   3      156.43      139.93     32.38 o 
  -7   7   3      119.00       69.95     26.20 o 
  -5   7   3      345.62      305.12    126.70 o 
  -3   7   3       55.93       57.98     16.55 o 
  -1   7   3     1190.60      876.07     58.96 o 
   1   7   3     1446.48     1301.00    134.42 o 
   3   7   3       22.68       22.88     15.69 o 
   5   7   3     1230.28     1182.34     45.52 o 
   7   7   3       45.02       52.68     42.12 o 
   9   7   3      346.46      375.86     78.00 o 
  11   7   3        5.82       -5.10     24.32 o 
  13   7   3       26.73       25.10     29.89 o 
  15   7   3      177.37      184.03     33.36 o 
 -16   8   3      807.54      790.48     55.78 o 
 -14   8   3     1294.82     1157.74     72.26 o 
 -12   8   3     2921.70     3000.10    102.73 o 
 -10   8   3     4109.39     4134.97    118.33 o 
  -8   8   3      837.95      803.00     50.28 o 
  -6   8   3     2268.34     2081.51     88.08 o 
  -4   8   3     9298.88     9294.33    240.07 o 
  -2   8   3     6121.74     6319.36    167.00 o 
   0   8   3     4789.27     4880.67    240.07 o 
   2   8   3    13021.84    13315.59    311.04 o 
   4   8   3    11430.68    10906.81    212.22 o 
   6   8   3    12524.86    11670.24    285.65 o 
   8   8   3    11158.36    10838.79    282.18 o 
  10   8   3     6647.91     6235.52    196.19 o 
  12   8   3     6533.12     5996.41    135.27 o 
  14   8   3     2309.47     2213.62     78.95 o 
  16   8   3     1113.29     1032.87     93.24 o 
 -15   9   3      424.01      539.80     49.30 o 
 -13   9   3      225.97      172.97     39.61 o 
 -11   9   3      277.88      379.63     46.45 o 
  -9   9   3        2.08       -4.37     89.85 o 
  -7   9   3      940.28      817.98     91.25 o 
  -5   9   3        1.77       48.09     27.28 o 
  -3   9   3      104.60      163.10     28.97 o 
  -1   9   3     1429.34     1059.85     96.87 o 
   1   9   3     2367.81     2317.42     89.51 o 
   3   9   3      379.63      441.43     33.81 o 
   5   9   3       31.93       47.20     29.25 o 
   7   9   3       52.35       72.40     32.01 o 
   9   9   3      120.80       80.82     36.98 o 
  11   9   3      139.36      108.43     32.35 o 
  13   9   3        1.24      -10.26     27.32 o 
  15   9   3       10.97       35.51     70.19 o 
 -14  10   3     2261.29     2363.56    136.18 o 
 -12  10   3     4136.74     4025.31    214.44 o 
 -10  10   3     5474.92     5523.38    184.91 o 
  -8  10   3     5081.21     5315.22    174.02 o 
  -6  10   3     5703.01     5213.05    322.19 o 
  -4  10   3     6914.37     6714.78    152.97 o 
  -2  10   3     6263.38     6012.84    172.20 o 
   0  10   3    15462.89    15418.25    515.23 o 
   2  10   3    13040.37    12676.45    446.44 o 
   4  10   3    14779.53    13061.35   1326.33 o 
   6  10   3    13653.01    13691.47    496.28 o 
   8  10   3    12291.75    11877.44    307.08 o 
  10  10   3     7875.46     7736.31    228.04 o 
  12  10   3     4132.59     3745.02    120.55 o 
  14  10   3     2317.45     1958.38    108.83 o 
 -13  11   3      478.49      522.50    107.75 o 
 -11  11   3      298.92      353.69     62.78 o 
  -9  11   3      445.42      558.47     66.33 o 
  -7  11   3     1077.14     1151.95     82.73 o 
  -5  11   3        6.40       -3.12     31.49 o 
  -3  11   3      505.66      478.57     42.73 o 
  -1  11   3      825.25      863.61    131.61 o 
   1  11   3      466.94      558.35     63.88 o 
   3  11   3      469.38      490.65     42.34 o 
   5  11   3     1257.41     1213.01     78.01 o 
   7  11   3      354.29      389.63     77.57 o 
   9  11   3       13.53       43.16     37.56 o 
  11  11   3       25.72       51.50     32.78 o 
  13  11   3       29.32       41.20     35.87 o 
 -12  12   3      599.34      635.69     78.53 o 
 -10  12   3      689.63      775.84     79.80 o 
  -8  12   3     1428.34     1463.13    121.79 o 
  -6  12   3     1940.43     1855.48     98.18 o 
  -4  12   3      542.25      621.92     65.52 o 
  -2  12   3     2945.31     3063.28     99.43 o 
   0  12   3     2403.52     2627.33    130.56 o 
   2  12   3     2398.22     2401.09    105.22 o 
   4  12   3     2302.47     2519.98    112.41 o 
   6  12   3     2375.97     2539.98    114.73 o 
   8  12   3      793.25      858.68    133.72 o 
  10  12   3      508.89      458.65     89.50 o 
  12  12   3      268.24      254.30     56.98 o 
  -9  13   3      162.09      227.56     53.54 o 
  -7  13   3       47.60       28.78     37.22 o 
  -5  13   3      107.77      103.51     40.27 o 
  -3  13   3      237.11      258.15     50.07 o 
  -1  13   3      332.29      382.62     53.81 o 
   1  13   3      316.78      302.14     51.01 o 
   3  13   3      515.34      557.68     63.66 o 
   5  13   3      106.56       84.34     39.44 o 
   7  13   3       14.11       14.77     34.65 o 
   9  13   3      146.27      187.42     77.92 o 
  -8  14   3       87.19       47.73     39.71 o 
  -6  14   3      378.57      370.60     59.54 o 
  -4  14   3      183.55      108.99     40.66 o 
  -2  14   3      686.38      696.48     72.50 o 
   0  14   3      590.76      638.35     66.72 o 
   2  14   3      509.55      584.72     66.37 o 
   4  14   3      512.34      662.90    112.31 o 
   6  14   3      791.21      888.41     80.33 o 
   8  14   3      620.82      656.32    119.33 o 
  -5  15   3       42.82       29.90     70.55 o 
  -3  15   3       59.50        7.38     85.99 o 
  -1  15   3       68.55       91.28     42.64 o 
   1  15   3        0.15       45.63     54.05 o 
   3  15   3        9.88       46.27     40.84 o 
   5  15   3      154.72      234.53     52.36 o 
 -18   0   4      409.39      407.83     93.36 o 
 -16   0   4      648.24      772.14    107.40 o 
 -14   0   4      139.25      284.99     71.60 o 
 -12   0   4     2182.87     2413.86     71.01 o 
 -10   0   4      444.50      433.90     32.62 o 
  -8   0   4     3513.74     3236.34     73.04 o 
  -6   0   4     2658.79     3141.21     85.23 o 
  -4   0   4     5782.98     6730.12    149.88 o 
  -2   0   4     8612.87    10329.87    214.89 o 
   0   0   4    15087.82    16370.30    269.37 o 
   2   0   4       81.85      170.67     10.64 o 
   4   0   4   100834.97   103998.82   1672.46 o 
   6   0   4    40737.01    41211.28    678.15 o 
   8   0   4     5860.02     5771.46    125.42 o 
  10   0   4    11769.23    12335.22    230.71 o 
  12   0   4     8894.45     8837.33    181.21 o 
  14   0   4     1717.92     1673.19    166.71 o 
  16   0   4     1147.02     1175.98     78.03 o 
  18   0   4      174.12      189.53     72.30 o 
 -19   1   4     1507.18     1414.37    102.99 o 
 -17   1   4     3917.33     3859.43    290.25 o 
 -15   1   4     6144.39     6143.66    192.32 o 
 -13   1   4    13284.44    13074.05    235.36 o 
 -11   1   4    20338.46    20041.32    249.17 o 
  -9   1   4    24971.11    24047.38    318.60 o 
  -7   1   4    61881.66    63632.15    804.30 o 
  -5   1   4    58056.13    59248.85    974.10 o 
  -3   1   4     7579.19     7673.26    117.53 o 
  -1   1   4    17608.96    18072.23    230.72 o 
   1   1   4    33027.20    34910.88    443.57 o 
   3   1   4    11440.12    12300.81    148.07 o 
   5   1   4    11140.10    12309.57    151.87 o 
   7   1   4    12845.12    12870.12    162.52 o 
   9   1   4    14069.62    13753.96    177.01 o 
  11   1   4     5994.57     5815.05     91.32 o 
  13   1   4     2490.03     2360.75     81.58 o 
  15   1   4     2169.94     2086.23     67.79 o 
  17   1   4     1021.66     1125.78    102.21 o 
 -18   2   4       92.24      142.51     55.06 o 
 -16   2   4      264.74      352.69     86.69 o 
 -14   2   4     1603.13     1514.24    106.59 o 
 -12   2   4      162.44      164.71     26.67 o 
 -10   2   4      129.19      161.00     19.84 o 
  -8   2   4     4803.62     4983.45     86.03 o 
  -6   2   4     2000.82     1767.34     39.29 o 
  -4   2   4     3316.25     2711.30     50.15 o 
  -2   2   4     1823.79     1853.97     45.15 o 
   0   2   4      342.87      475.02     18.41 o 
   2   2   4    24422.10    24977.09    357.34 o 
   4   2   4    22009.48    23060.61    272.15 o 
   6   2   4    14799.53    14947.90    184.48 o 
   8   2   4    14398.58    15531.72    195.43 o 
  10   2   4     3380.70     3473.70     63.10 o 
  12   2   4      975.42     1028.89     40.40 o 
  14   2   4     1652.60     1716.19     53.80 o 
  16   2   4      167.71      233.50     39.25 o 
  18   2   4      270.25      336.94     60.12 o 
 -17   3   4        4.77       59.68     49.14 o 
 -15   3   4      353.61      348.15     35.38 o 
 -13   3   4       67.88       67.25     23.62 o 
 -11   3   4        1.57      -19.22     22.21 o 
  -9   3   4      121.59      135.05     16.19 o 
  -7   3   4      118.23      110.85     12.16 o 
  -5   3   4     1674.52     1441.38     44.16 o 
  -3   3   4     4312.82     3826.04     67.31 o 
  -1   3   4    15816.00    17358.09    365.79 o 
   1   3   4     5677.12     5476.62    128.98 o 
   3   3   4    28332.61    30163.43    503.74 o 
   5   3   4     1759.27     1773.42     37.97 o 
   7   3   4      383.50      485.10     23.97 o 
   9   3   4     2365.41     2819.49     53.30 o 
  11   3   4     3129.00     3149.37    184.57 o 
  13   3   4     1008.32     1143.07     48.05 o 
  15   3   4       41.87       86.92     26.58 o 
  17   3   4        1.57       76.06     32.20 o 
 -18   4   4       18.35      -12.04     45.91 o 
 -16   4   4       45.67       30.88     23.49 o 
 -14   4   4        2.41      -21.36     22.13 o 
 -12   4   4      636.01      544.33     45.59 o 
 -10   4   4        1.62      -19.19     31.16 o 
  -8   4   4      559.34      470.99     53.60 o 
  -6   4   4     1225.44     1340.76     47.53 o 
  -4   4   4        6.57       46.87     11.75 o 
  -2   4   4     6046.89     7180.87    116.78 o 
   0   4   4    16427.43    17444.07    372.26 o 
   2   4   4     2684.26     2071.31    113.47 o 
   4   4   4     7325.41     6711.88    129.01 o 
   6   4   4     3799.08     3407.08     61.85 o 
   8   4   4     4310.76     4057.99     73.60 o 
  10   4   4      668.60      761.53     34.11 o 
  12   4   4      104.54      202.76     24.90 o 
  14   4   4      243.00      280.80     34.67 o 
  16   4   4       18.92       57.95     25.68 o 
  18   4   4        5.57       75.68     37.66 o 
 -17   5   4     1686.87     1809.15     85.43 o 
 -15   5   4     5261.76     5099.33    143.17 o 
 -13   5   4     7671.89     7602.03    178.45 o 
 -11   5   4    13455.18    13720.14    271.18 o 
  -9   5   4    19264.27    19596.29    358.84 o 
  -7   5   4    46740.45    46394.28    781.26 o 
  -5   5   4    25424.75    24929.94    370.31 o 
  -3   5   4    37570.87    36100.18    524.50 o 
  -1   5   4     9204.78     8824.48    203.96 o 
   1   5   4    14096.76    13497.48    298.77 o 
   3   5   4     1764.55     1553.61     61.83 o 
   5   5   4     4972.12     4833.51    101.31 o 
   7   5   4     1161.29     1036.27     35.08 o 
   9   5   4     2954.39     2764.81     86.57 o 
  11   5   4     1461.76     1472.11     54.80 o 
  13   5   4     2213.24     1979.65     70.82 o 
  15   5   4      940.92      792.26     49.97 o 
  17   5   4      697.91      655.10     56.99 o 
 -16   6   4       31.89       53.71     26.37 o 
 -14   6   4      100.78      148.81     37.63 o 
 -12   6   4      335.30      390.53     44.37 o 
 -10   6   4      415.96      317.63     61.30 o 
  -8   6   4     2245.46     2269.51     74.37 o 
  -6   6   4     2183.31     2255.77     70.31 o 
  -4   6   4    16912.11    17500.93    269.60 o 
  -2   6   4    12695.01    13303.12    298.59 o 
   0   6   4    22875.74    22900.33    491.14 o 
   2   6   4    27990.06    28935.37    613.16 o 
   4   6   4    13757.13    13568.68    247.62 o 
   6   6   4    14297.39    14298.98    280.53 o 
   8   6   4    12647.54    12927.46    476.68 o 
  10   6   4     3822.18     4143.70    133.64 o 
  12   6   4     2864.79     2847.86     91.20 o 
  14   6   4      586.26      710.19     47.99 o 
  16   6   4      796.07      744.71     61.00 o 
 -17   7   4     2421.05     2384.32     84.41 o 
 -15   7   4     4091.34     3969.04    108.12 o 
 -13   7   4     7986.98     7743.57    186.91 o 
 -11   7   4    13408.73    12991.35    266.41 o 
  -9   7   4    31728.39    29890.29    908.32 o 
  -7   7   4    20678.43    19970.60    366.84 o 
  -5   7   4    42660.92    41591.98    706.21 o 
  -3   7   4    16459.62    16464.08    299.30 o 
  -1   7   4    15314.12    15418.49    346.66 o 
   1   7   4    10185.48     9406.97    226.77 o 
   3   7   4    15586.50    15845.02    288.51 o 
   5   7   4     8568.29     8960.49    199.90 o 
   7   7   4    19780.88    20226.73    452.78 o 
   9   7   4     6130.63     6470.84    150.84 o 
  11   7   4     7164.19     7127.06    159.52 o 
  13   7   4     4042.43     4172.26    107.09 o 
  15   7   4     2347.44     2514.33     98.30 o 
 -16   8   4       99.11      109.07     29.43 o 
 -14   8   4      356.34      386.50     50.36 o 
 -12   8   4       27.13       61.27     30.87 o 
 -10   8   4      328.68      361.82     42.38 o 
  -8   8   4      974.54      858.20     52.26 o 
  -6   8   4     2518.92     2369.56    193.39 o 
  -4   8   4       50.40       81.00     20.02 o 
  -2   8   4     1014.75      944.92     52.55 o 
   0   8   4     6824.47     6767.56    177.93 o 
   2   8   4    18942.84    18767.67    421.06 o 
   4   8   4     6123.19     5981.85    131.71 o 
   6   8   4     5092.88     5147.24    167.96 o 
   8   8   4     2723.00     2762.10    107.91 o 
  10   8   4     3739.18     3480.49    106.22 o 
  12   8   4      419.76      448.53     48.90 o 
  14   8   4      493.73      689.49     69.37 o 
  16   8   4      169.41      239.19     42.18 o 
 -15   9   4      381.64      269.85     48.33 o 
 -13   9   4      189.39      140.05     35.39 o 
 -11   9   4      381.77      283.50     45.48 o 
  -9   9   4      443.01      286.34     49.57 o 
  -7   9   4     2153.72     1902.81     90.30 o 
  -5   9   4      248.02      264.65     78.27 o 
  -3   9   4       11.16       54.17     20.20 o 
  -1   9   4      218.39      272.82     36.36 o 
   1   9   4       17.27       11.02     44.22 o 
   3   9   4      378.74      329.39     31.45 o 
   5   9   4     2369.13     2397.12     73.91 o 
   7   9   4     1545.72     1488.89     91.60 o 
   9   9   4     3881.45     3635.69    260.07 o 
  11   9   4     1299.74     1427.09    115.64 o 
  13   9   4      983.18     1109.74     87.87 o 
  15   9   4      376.13      455.50     60.37 o 
 -14  10   4      142.56      123.94     35.20 o 
 -12  10   4      354.73      334.21     60.55 o 
 -10  10   4       22.35       31.23     44.57 o 
  -8  10   4      128.43       48.83     45.63 o 
  -6  10   4      823.20      850.58     68.18 o 
  -4  10   4      197.25      145.70    102.84 o 
  -2  10   4      811.60      846.24     58.75 o 
   0  10   4     2135.03     1990.61     87.82 o 
   2  10   4     2449.81     2369.03    134.77 o 
   4  10   4        3.38      -27.80     18.53 o 
   6  10   4      361.76      409.31    111.61 o 
   8  10   4      198.60      404.59     71.25 o 
  10  10   4      903.34     1060.59     65.49 o 
  12  10   4      108.85      171.58     45.57 o 
  14  10   4       87.99       99.54     40.34 o 
 -13  11   4     1134.99     1200.04     98.03 o 
 -11  11   4     3159.03     3396.24    145.93 o 
  -9  11   4     3101.68     3049.67    130.73 o 
  -7  11   4     2798.06     2687.80    119.97 o 
  -5  11   4     5928.45     5740.52    183.49 o 
  -3  11   4     9588.26     9392.94    204.02 o 
  -1  11   4     4439.16     3981.49    135.46 o 
   1  11   4     1583.40     1368.80    110.21 o 
   3  11   4     3782.55     3680.29    184.61 o 
   5  11   4     1726.10     1564.65     86.35 o 
   7  11   4     1080.06     1073.46     77.40 o 
   9  11   4      691.35      834.50     73.74 o 
  11  11   4      300.69      271.36     57.31 o 
  13  11   4      247.99      262.94     53.46 o 
 -12  12   4        0.25       32.46     43.91 o 
 -10  12   4        4.99       59.53     40.93 o 
  -8  12   4       53.25      100.55     42.66 o 
  -6  12   4        5.38      -16.54     34.15 o 
  -4  12   4     1691.24     1984.41    101.50 o 
  -2  12   4     1401.21     1531.43    119.67 o 
   0  12   4     1559.12     1407.02     80.66 o 
   2  12   4     1055.03      980.29     70.66 o 
   4  12   4     1891.55     2096.63    102.43 o 
   6  12   4     2229.41     2129.16    104.33 o 
   8  12   4     2053.53     1922.15    101.17 o 
  10  12   4     1046.12     1069.23     92.84 o 
  12  12   4      935.57      681.59    115.12 o 
  -9  13   4     1859.54     2017.77    146.00 o 
  -7  13   4     2756.16     2324.62    117.26 o 
  -5  13   4     1827.30     1834.49    103.19 o 
  -3  13   4     2599.25     2624.84    119.86 o 
  -1  13   4     3091.32     3270.95    220.06 o 
   1  13   4     2377.52     2308.98    115.82 o 
   3  13   4     2229.51     2069.76    120.03 o 
   5  13   4     4057.25     4035.57    152.47 o 
   7  13   4     2639.61     3077.22    132.32 o 
   9  13   4     2777.55     3066.10    211.29 o 
  -8  14   4        3.32       35.94     37.19 o 
  -6  14   4       48.04      108.56     42.65 o 
  -4  14   4       89.94       99.06     39.57 o 
  -2  14   4      130.92       80.86     37.19 o 
   0  14   4      150.49      178.72     44.83 o 
   2  14   4      151.39      194.78     44.14 o 
   4  14   4      759.73      887.78     95.82 o 
   6  14   4      702.61      727.81     74.55 o 
   8  14   4      701.94      569.98    115.82 o 
  -5  15   4       11.02       -5.88     34.75 o 
  -3  15   4        1.19      -15.88     34.43 o 
  -1  15   4       11.48        7.35     37.77 o 
   1  15   4       89.67      151.62     63.18 o 
   3  15   4      271.99      407.71     76.51 o 
   5  15   4      646.04      638.97     73.16 o 
 -19   1   5      188.75      325.86     61.79 o 
 -17   1   5      829.52      870.39     81.64 o 
 -15   1   5      504.97      557.12     68.09 o 
 -13   1   5     1743.34     1864.73     58.85 o 
 -11   1   5     2789.78     2891.69     55.56 o 
  -9   1   5     6024.37     5992.07     94.24 o 
  -7   1   5     6647.65     6708.42     98.90 o 
  -5   1   5    14023.32    13353.82    201.24 o 
  -3   1   5    33302.16    36475.86    519.76 o 
  -1   1   5   136690.34   151335.86   1885.27 o 
   1   1   5     7861.71     7857.67    119.59 o 
   3   1   5    29965.16    29774.89    345.75 o 
   5   1   5    25334.19    24224.05    286.78 o 
   7   1   5    25208.16    25313.37    303.47 o 
   9   1   5     9182.61     9229.27    126.49 o 
  11   1   5    10536.48    11128.75    152.64 o 
  13   1   5     3596.17     3593.09     76.63 o 
  15   1   5     2897.82     2883.84     86.12 o 
  17   1   5      328.76      399.42     45.51 o 
 -18   2   5      662.62      582.86     89.50 o 
 -16   2   5     1553.49     1515.99     97.49 o 
 -14   2   5     2850.11     2768.31     75.60 o 
 -12   2   5     8945.62     8998.26    161.62 o 
 -10   2   5     6045.93     6205.78     98.21 o 
  -8   2   5    16316.72    17364.09    232.99 o 
  -6   2   5    23947.44    25122.89    325.50 o 
  -4   2   5    29198.27    30861.08    514.59 o 
  -2   2   5     4784.35     5192.39     73.28 o 
   0   2   5    39839.13    42674.98    699.16 o 
   2   2   5    80813.95    83581.06   1172.27 o 
   4   2   5    29414.02    30378.55    355.17 o 
   6   2   5    11797.60    11341.28    144.41 o 
   8   2   5    15487.93    15754.41    198.43 o 
  10   2   5     4415.65     4295.26     72.67 o 
  12   2   5     2246.12     2435.23     60.75 o 
  14   2   5     2220.84     2583.64     66.48 o 
  16   2   5      881.08     1102.69     87.87 o 
  18   2   5      268.17      339.06     58.28 o 
 -17   3   5     2513.11     2520.81    123.84 o 
 -15   3   5     5487.98     5388.22    120.06 o 
 -13   3   5    11430.09    11115.23    393.44 o 
 -11   3   5    14475.45    13929.72    642.38 o 
  -9   3   5    15264.60    14971.81    265.06 o 
  -7   3   5    19657.83    20866.68    365.90 o 
  -5   3   5    12169.67    12785.81    230.00 o 
  -3   3   5    32175.67    33645.31    429.55 o 
  -1   3   5     1832.56     1807.11     36.67 o 
   1   3   5    18730.73    19779.59    335.19 o 
   3   3   5    61203.32    62266.20    879.60 o 
   5   3   5   120364.80   126674.47   1586.45 o 
   7   3   5    61352.87    62042.45    718.83 o 
   9   3   5    48305.79    49382.29    580.58 o 
  11   3   5    25568.54    25561.65    749.60 o 
  13   3   5    19261.02    19173.00    275.42 o 
  15   3   5     7716.02     7956.88    183.59 o 
  17   3   5     3811.99     4136.07    126.06 o 
 -18   4   5      904.60     1051.11     93.04 o 
 -16   4   5     1605.45     1367.85     60.55 o 
 -14   4   5     3191.02     3049.04     84.98 o 
 -12   4   5     4157.33     3616.53    104.85 o 
 -10   4   5    11186.90    10172.96    860.43 o 
  -8   4   5    16164.02    16712.26    305.91 o 
  -6   4   5    29797.04    30486.60    520.20 o 
  -4   4   5    22394.73    22909.31    338.47 o 
  -2   4   5    12730.16    12350.37    189.78 o 
   0   4   5    39072.60    43336.07    890.95 o 
   2   4   5    38109.10    42849.66    710.94 o 
   4   4   5    12605.47    13502.35    206.85 o 
   6   4   5     3232.40     3619.13     64.59 o 
   8   4   5     4725.73     4781.73     92.38 o 
  10   4   5    10057.21    10986.35    167.18 o 
  12   4   5     4976.66     5710.10    105.84 o 
  14   4   5     1425.80     1539.19     76.24 o 
  16   4   5      525.42      719.01     49.30 o 
 -17   5   5      504.78      497.49     53.72 o 
 -15   5   5     2552.94     2474.77     79.52 o 
 -13   5   5     4551.57     4449.98    123.73 o 
 -11   5   5     6578.61     6008.14    145.47 o 
  -9   5   5     4813.61     4956.18    121.52 o 
  -7   5   5     7262.88     7405.51    155.67 o 
  -5   5   5    17143.34    17839.23    271.97 o 
  -3   5   5     9692.47     9332.52    151.54 o 
  -1   5   5    11311.12    10456.56    237.46 o 
   1   5   5     9986.53     9418.76    218.13 o 
   3   5   5    33021.73    34562.27    582.98 o 
   5   5   5    18344.44    17157.31    303.20 o 
   7   5   5    19653.61    19568.18    268.71 o 
   9   5   5     6697.31     6414.64    124.89 o 
  11   5   5     5735.70     5088.20    110.59 o 
  13   5   5     3383.88     3109.90    119.03 o 
  15   5   5     1384.21     1149.54     57.98 o 
  17   5   5      570.07      536.20     98.75 o 
 -16   6   5       20.68      -17.26     23.34 o 
 -14   6   5       90.23       84.57     35.19 o 
 -12   6   5       79.49      111.21     33.37 o 
 -10   6   5      999.46      962.08     55.36 o 
  -8   6   5      834.84      790.51     57.05 o 
  -6   6   5     3844.65     3590.64     73.86 o 
  -4   6   5     2027.05     1622.98     63.02 o 
  -2   6   5      709.31      687.53     39.87 o 
   0   6   5     1921.41     1914.57     68.00 o 
   2   6   5      473.12      503.13     35.87 o 
   4   6   5       58.97        3.31     15.60 o 
   6   6   5       49.12       12.33     22.57 o 
   8   6   5       46.72       19.70     18.19 o 
  10   6   5       92.01       82.38     27.23 o 
  12   6   5      647.75      498.66     40.59 o 
  14   6   5      227.28      308.84     35.94 o 
  16   6   5       63.45       94.74     31.24 o 
 -17   7   5        0.55       31.67     24.99 o 
 -15   7   5       59.67      112.52     37.41 o 
 -13   7   5        1.73        8.29     28.05 o 
 -11   7   5      293.65      418.90     48.27 o 
  -9   7   5      105.69      141.19     32.69 o 
  -7   7   5       60.04       93.01     33.50 o 
  -5   7   5        2.31       15.89     25.09 o 
  -3   7   5     1330.49     1002.83     41.74 o 
  -1   7   5     1720.97     1614.82     65.00 o 
   1   7   5      432.68      452.64     36.92 o 
   3   7   5      682.95      787.03     36.29 o 
   5   7   5      815.62      702.87     43.56 o 
   7   7   5     5365.23     5069.04    149.41 o 
   9   7   5     1165.79     1102.26     88.07 o 
  11   7   5      525.51      539.99     41.58 o 
  13   7   5      940.10     1182.80     58.67 o 
  15   7   5      589.61      682.92     67.49 o 
 -16   8   5      363.72      354.55     42.52 o 
 -14   8   5      450.59      386.81     47.85 o 
 -12   8   5     1304.68     1168.47    136.27 o 
 -10   8   5     5091.36     4745.58    129.98 o 
  -8   8   5      552.26      521.80     43.77 o 
  -6   8   5     2430.27     2332.64    274.11 o 
  -4   8   5     4667.05     4846.71    147.03 o 
  -2   8   5     6795.82     6923.32    310.61 o 
   0   8   5     5111.36     5194.96    146.42 o 
   2   8   5    10259.62    10577.28    257.23 o 
   4   8   5     2580.48     2539.63     73.19 o 
   6   8   5     4634.90     4757.96    115.61 o 
   8   8   5     1430.08     1569.59     80.07 o 
  10   8   5      501.21      612.33     49.79 o 
  12   8   5      481.22      566.83     51.78 o 
  14   8   5      346.81      445.45     59.81 o 
 -15   9   5      939.16      981.22     71.13 o 
 -13   9   5     2059.46     2083.25     88.75 o 
 -11   9   5     4583.83     4409.13    136.61 o 
  -9   9   5     4637.71     4778.69    161.70 o 
  -7   9   5     4105.16     3961.39    137.94 o 
  -5   9   5     2068.92     1879.93    123.89 o 
  -3   9   5     3497.38     3499.81     94.57 o 
  -1   9   5     2436.07     2713.49     97.87 o 
   1   9   5    15056.77    15515.40    436.96 o 
   3   9   5     8827.10     8446.14    261.34 o 
   5   9   5     8329.39     8118.93    171.95 o 
   7   9   5     8170.15     7836.86    327.11 o 
   9   9   5    10632.78    10191.30    245.30 o 
  11   9   5     7504.75     7071.85    173.61 o 
  13   9   5     3128.19     2998.93    133.34 o 
  15   9   5     1268.49     1318.09     96.77 o 
 -14  10   5     1046.58     1268.78     78.84 o 
 -12  10   5     2194.99     2119.80    112.67 o 
 -10  10   5     2882.24     3283.81    136.36 o 
  -8  10   5     6168.74     6350.78    198.30 o 
  -6  10   5     3834.35     3808.26    138.99 o 
  -4  10   5     5427.95     5435.06    169.70 o 
  -2  10   5     7513.98     7404.46    201.56 o 
   0  10   5     3174.44     3227.80    115.39 o 
   2  10   5      416.72      336.23     43.01 o 
   4  10   5     2741.72     2677.77     83.01 o 
   6  10   5      871.43      857.61     65.10 o 
   8  10   5      671.12      757.16     64.93 o 
  10  10   5      623.32      629.41     54.31 o 
  12  10   5      809.28      920.98    126.70 o 
  14  10   5      564.52      566.20     69.76 o 
 -13  11   5     1154.38     1325.83    102.25 o 
 -11  11   5     2009.69     2169.56    115.60 o 
  -9  11   5     4354.24     4437.87    339.74 o 
  -7  11   5     4715.86     5017.25    173.28 o 
  -5  11   5     5860.40     5938.91    187.81 o 
  -3  11   5     5886.69     5767.42    143.39 o 
  -1  11   5     6907.55     6854.27    196.27 o 
   1  11   5     3358.80     3048.39    134.42 o 
   3  11   5     8817.68     9124.06    244.65 o 
   5  11   5     6290.25     6385.97    269.90 o 
   7  11   5     4287.61     4489.95    155.80 o 
   9  11   5     2668.44     2595.18    147.93 o 
  11  11   5     1145.69      931.06    235.50 o 
  13  11   5      699.42      659.61     73.83 o 
 -12  12   5      297.73      312.26     87.39 o 
 -10  12   5      609.06      698.73     77.09 o 
  -8  12   5     1871.61     1899.14    105.90 o 
  -6  12   5     1994.84     2138.35    146.71 o 
  -4  12   5      340.06      338.25     53.54 o 
  -2  12   5      247.57      156.36     33.08 o 
   0  12   5       23.04       60.57     34.86 o 
   2  12   5       53.43       36.24     32.58 o 
   4  12   5      405.46      488.26     58.44 o 
   6  12   5      117.61      194.22     43.11 o 
   8  12   5       15.45       24.57     59.67 o 
  10  12   5      233.46      175.76     54.59 o 
  -9  13   5      364.86      455.00     77.57 o 
  -7  13   5      316.85      394.56     60.37 o 
  -5  13   5      235.29      304.48     54.21 o 
  -3  13   5      372.30      405.94     57.75 o 
  -1  13   5       99.87       85.92     47.73 o 
   1  13   5       66.22       55.85     36.50 o 
   3  13   5        0.12       32.37     34.40 o 
   5  13   5       63.05       96.49     38.79 o 
   7  13   5        9.44        7.02     58.96 o 
   9  13   5       11.44      -11.94     43.52 o 
  -8  14   5       45.01      117.57     60.37 o 
  -6  14   5       49.26      134.65    123.54 o 
  -4  14   5        5.83       48.49     63.88 o 
  -2  14   5      711.19      887.62     79.07 o 
   0  14   5      478.04      448.32     81.78 o 
   2  14   5      495.81      583.01    114.42 o 
   4  14   5      431.07      305.65     54.15 o 
   6  14   5      123.66       59.67     67.39 o 
   8  14   5       78.93       27.38     71.60 o 
  -5  15   5      394.20      561.15     72.65 o 
  -3  15   5      827.63      939.17     87.15 o 
  -1  15   5      782.23      737.43     77.65 o 
   1  15   5      730.60      733.39     75.92 o 
   3  15   5      969.25     1031.65     87.23 o 
   5  15   5     1086.37     1198.92    146.00 o 
 -18   0   6     3174.91     3093.48    198.65 o 
 -16   0   6     5000.13     5096.13    248.49 o 
 -14   0   6    12850.57    12460.96    445.03 o 
 -12   0   6    28599.77    28747.84    598.33 o 
 -10   0   6    53143.14    53382.22    880.50 o 
  -8   0   6    63479.54    63694.23   1287.66 o 
  -6   0   6    49128.09    46843.50    948.67 o 
  -4   0   6    56385.43    54068.97   1084.57 o 
  -2   0   6   202699.45   206935.34   4092.88 o 
   0   0   6    77673.84    84954.34   1367.66 o 
   2   0   6    18555.70    18480.31    307.20 o 
   4   0   6     4908.84     4773.08     93.03 o 
   6   0   6    34053.00    36303.55    601.72 o 
   8   0   6    28566.92    29344.73    497.13 o 
  10   0   6    27831.64    27762.50    478.92 o 
  12   0   6    12629.60    13015.48    250.32 o 
  14   0   6     9987.03    10071.75    257.77 o 
  16   0   6     4176.29     4056.41    142.88 o 
  18   0   6     1569.62     1782.24    150.92 o 
 -19   1   6      261.43      220.01     56.70 o 
 -17   1   6      508.63      421.78     66.24 o 
 -15   1   6      424.78      459.82     63.27 o 
 -13   1   6     1711.99     1558.06     53.57 o 
 -11   1   6      159.87      148.10     15.47 o 
  -9   1   6      684.84      667.69     24.62 o 
  -7   1   6     3613.78     3860.38     73.61 o 
  -5   1   6    14721.45    15431.88    230.91 o 
  -3   1   6     2298.30     2426.26     46.12 o 
  -1   1   6     7855.35     7805.12    105.09 o 
   1   1   6     9264.81     9294.23    141.16 o 
   3   1   6     2637.54     2482.25     40.29 o 
   5   1   6     2273.10     2698.62     44.23 o 
   7   1   6     2602.96     2410.24     46.27 o 
   9   1   6      899.42      846.18     28.29 o 
  11   1   6       49.61       68.45     16.28 o 
  13   1   6      101.74       78.41     21.74 o 
  15   1   6      224.94      233.50     31.50 o 
  17   1   6       50.10       33.82     31.80 o 
 -18   2   6      466.91      430.97     68.52 o 
 -16   2   6     2465.75     2436.24    118.12 o 
 -14   2   6     4511.47     4394.08    101.27 o 
 -12   2   6     5019.89     4795.51    194.28 o 
 -10   2   6    12912.04    12542.02    177.61 o 
  -8   2   6    21296.67    20205.55    301.61 o 
  -6   2   6    23278.10    23325.16    303.70 o 
  -4   2   6    30944.00    33244.09    478.72 o 
  -2   2   6    43420.05    45121.78    569.52 o 
   0   2   6       47.19       71.31     11.02 o 
   2   2   6     5576.20     5859.48     93.23 o 
   4   2   6    29913.02    31474.89    368.24 o 
   6   2   6    11638.68    11429.58    149.95 o 
   8   2   6     4180.70     3889.41     64.22 o 
  10   2   6     1914.66     1733.28     42.66 o 
  12   2   6     7580.09     7312.61    124.02 o 
  14   2   6     4361.37     4287.44     90.29 o 
  16   2   6     1442.94     1479.32     72.56 o 
  18   2   6      507.04      557.04     70.19 o 
 -17   3   6        0.41       47.45     45.57 o 
 -15   3   6       18.22       22.17     20.96 o 
 -13   3   6     1159.63     1213.42     61.58 o 
 -11   3   6      358.76      325.93     36.57 o 
  -9   3   6      653.37      645.29     26.43 o 
  -7   3   6      163.38      132.36     22.51 o 
  -5   3   6      244.43      265.56     29.48 o 
  -3   3   6    19555.08    21682.79    281.22 o 
  -1   3   6     2093.53     2216.08     43.22 o 
   1   3   6     4229.58     4251.78     86.17 o 
   3   3   6      612.22      921.87     26.86 o 
   5   3   6     3924.95     4398.96     65.70 o 
   7   3   6     1387.31     1617.76     42.08 o 
   9   3   6       12.78       13.61     14.81 o 
  11   3   6      149.75      128.85     23.70 o 
  13   3   6        6.80       40.38     21.33 o 
  15   3   6      126.38      171.95     39.10 o 
  17   3   6       19.67       66.89     40.80 o 
 -18   4   6      113.90       72.49     49.84 o 
 -16   4   6      506.85      520.42     51.30 o 
 -14   4   6     1945.22     1957.28     67.28 o 
 -12   4   6      943.70      896.67     53.70 o 
 -10   4   6     7742.71     6606.38    498.58 o 
  -8   4   6    19169.29    18626.62    337.27 o 
  -6   4   6    32003.38    31447.78    536.13 o 
  -4   4   6    15550.72    15526.77    236.13 o 
  -2   4   6    63594.39    67768.93    854.28 o 
   0   4   6    17501.43    18804.93    402.29 o 
   2   4   6     4809.35     5204.26     89.97 o 
   4   4   6     5989.87     6215.08    105.80 o 
   6   4   6      401.57      461.66     21.05 o 
   8   4   6     1261.27     1159.73     35.53 o 
  10   4   6      583.97      500.62     29.94 o 
  12   4   6      196.12      237.57     26.58 o 
  14   4   6      593.16      695.99     45.39 o 
  16   4   6      399.31      419.29     48.13 o 
 -17   5   6      429.73      567.59     62.80 o 
 -15   5   6     1063.32     1036.87     55.11 o 
 -13   5   6      979.60      985.73     61.50 o 
 -11   5   6     1974.99     1911.13     75.56 o 
  -9   5   6     1112.69      898.34     49.55 o 
  -7   5   6     8882.68     8450.30    173.20 o 
  -5   5   6       28.95       93.13     35.87 o 
  -3   5   6       45.78       93.23     16.01 o 
  -1   5   6        4.76       29.05     23.52 o 
   1   5   6     2269.42     2062.10    101.08 o 
   3   5   6    26211.58    26965.18    460.29 o 
   5   5   6     3350.10     3155.02     65.75 o 
   7   5   6     2154.84     1890.96     45.50 o 
   9   5   6       11.24       25.15     19.31 o 
  11   5   6      505.74      468.56     35.57 o 
  13   5   6      281.12      193.69     31.31 o 
  15   5   6      120.84       95.42     47.99 o 
  17   5   6        3.24       -8.88     28.56 o 
 -16   6   6     2523.63     2395.92    109.27 o 
 -14   6   6     6642.89     6454.09    164.94 o 
 -12   6   6    16777.86    16263.44    319.43 o 
 -10   6   6    14198.56    13657.77    270.94 o 
  -8   6   6    30259.16    29417.18    517.88 o 
  -6   6   6    43829.09    45396.25    661.27 o 
  -4   6   6    83232.27    86308.83   1229.07 o 
  -2   6   6    16875.75    16091.23    290.34 o 
   0   6   6    26517.19    26871.30    573.04 o 
   2   6   6    33011.99    33968.43    716.45 o 
   4   6   6    13807.38    12879.88    237.35 o 
   6   6   6    13161.15    12545.18    203.31 o 
   8   6   6     9260.51     8478.61    363.96 o 
  10   6   6     8234.34     7876.60    150.86 o 
  12   6   6     7891.10     7517.70    151.84 o 
  14   6   6     3014.44     2836.71    100.57 o 
  16   6   6     2596.24     2534.77     98.30 o 
 -17   7   6      201.63      218.51     34.39 o 
 -15   7   6      349.46      210.21     42.29 o 
 -13   7   6      153.36       94.26     31.45 o 
 -11   7   6     1348.61     1258.68     65.45 o 
  -9   7   6     3982.44     3528.24    152.65 o 
  -7   7   6     1028.59      977.67     91.46 o 
  -5   7   6     9049.65     8926.77    154.35 o 
  -3   7   6     4661.49     4721.24    108.19 o 
  -1   7   6      547.32      438.40     36.07 o 
   1   7   6       80.96      115.81     24.76 o 
   3   7   6      287.20      392.40     48.65 o 
   5   7   6     2855.66     2899.77     76.94 o 
   7   7   6      813.88      741.88     60.04 o 
   9   7   6     2157.27     2168.66     75.90 o 
  11   7   6      344.72      343.76     34.90 o 
  13   7   6       34.51       10.08     27.23 o 
  15   7   6        8.10      -38.08     33.63 o 
 -16   8   6      590.23      570.88     51.06 o 
 -14   8   6     1430.70     1300.42     75.51 o 
 -12   8   6     4073.57     3637.62    212.80 o 
 -10   8   6     8564.70     8022.85    186.02 o 
  -8   8   6     4084.25     4062.30    136.23 o 
  -6   8   6    13092.75    12498.86    442.23 o 
  -4   8   6     6964.35     6800.54    147.35 o 
  -2   8   6    12846.94    12658.84    298.03 o 
   0   8   6     7679.92     7823.52    201.27 o 
   2   8   6     4599.66     4493.86    134.24 o 
   4   8   6     2293.21     2371.59     70.24 o 
   6   8   6     4041.83     4041.92    100.28 o 
   8   8   6     3904.86     3792.68    106.33 o 
  10   8   6     5532.77     4932.86    340.27 o 
  12   8   6     2840.82     2964.62    127.71 o 
  14   8   6     2105.31     1962.22    105.50 o 
 -15   9   6        1.20       15.64     35.12 o 
 -13   9   6        0.53       -5.75     26.77 o 
 -11   9   6      113.66      153.17     39.34 o 
  -9   9   6       59.07      138.16     33.01 o 
  -7   9   6     3708.63     3798.93    185.31 o 
  -5   9   6     1675.23     1591.20     83.58 o 
  -3   9   6     2870.62     2422.08    264.14 o 
  -1   9   6     2488.30     2171.20     87.52 o 
   1   9   6     2563.95     2157.77    172.33 o 
   3   9   6     1270.31     1041.21     49.41 o 
   5   9   6        5.63        3.01     26.26 o 
   7   9   6      107.32      132.99     36.19 o 
   9   9   6       15.65       42.28     28.84 o 
  11   9   6        1.00        0.51     33.22 o 
  13   9   6       26.41        9.99     33.58 o 
 -14  10   6       66.85       73.24     34.46 o 
 -12  10   6      465.10      487.69     55.39 o 
 -10  10   6     1783.36     1786.35    157.94 o 
  -8  10   6      159.30      302.77    131.61 o 
  -6  10   6     1479.75     1455.14    116.52 o 
  -4  10   6     1108.96     1018.32     71.19 o 
  -2  10   6     3233.28     2984.74    109.42 o 
   0  10   6     3331.76     3156.97    135.48 o 
   2  10   6      864.77      765.84     57.36 o 
   4  10   6       72.30       75.87     31.95 o 
   6  10   6       29.34       -2.00     27.38 o 
   8  10   6        6.16       37.17     27.99 o 
  10  10   6       75.14        6.60     38.35 o 
  12  10   6       20.27        0.30     29.67 o 
  14  10   6        3.02       65.35     35.74 o 
 -13  11   6      244.54      206.40     57.07 o 
 -11  11   6      619.40      516.37     70.22 o 
  -9  11   6      216.03      203.48     58.96 o 
  -7  11   6       53.46       63.71     42.76 o 
  -5  11   6        4.68       32.29     49.14 o 
  -3  11   6       44.56        7.55     44.30 o 
  -1  11   6      260.75      213.35     51.94 o 
   1  11   6      600.74      586.36     53.93 o 
   3  11   6      168.53      144.35     30.04 o 
   5  11   6      141.31      206.93     43.01 o 
   7  11   6        4.45      -17.71     28.15 o 
   9  11   6      257.55      300.96     59.31 o 
  11  11   6      142.11      137.53     56.16 o 
 -12  12   6     2098.70     2141.13    160.04 o 
 -10  12   6     2374.85     2223.70    117.11 o 
  -8  12   6     4738.29     4198.62    260.07 o 
  -6  12   6     3481.48     3050.23    211.99 o 
  -4  12   6     3749.74     3504.20    168.82 o 
  -2  12   6     3519.73     3411.46    192.33 o 
   0  12   6     4249.58     4382.76    149.60 o 
   2  12   6     3977.46     4182.14    144.79 o 
   4  12   6     3197.02     3217.95    127.12 o 
   6  12   6     2116.47     2136.90    102.70 o 
   8  12   6     2656.12     2673.22    128.49 o 
  10  12   6     2246.92     2398.08    142.85 o 
  -9  13   6      413.78      377.47     61.45 o 
  -7  13   6      697.22      646.48     73.15 o 
  -5  13   6     1017.30     1027.95     83.63 o 
  -3  13   6     1320.09     1531.74    153.73 o 
  -1  13   6     1162.89     1060.61     75.82 o 
   1  13   6      421.27      396.93     55.30 o 
   3  13   6       66.52       96.30     40.07 o 
   5  13   6        8.90      -28.87     28.89 o 
   7  13   6       14.60      -17.55     61.07 o 
   9  13   6        1.85      -45.13     39.68 o 
  -8  14   6     1476.62     1742.71    186.72 o 
  -6  14   6     1117.01     1346.62    103.54 o 
  -4  14   6      814.16      815.64     79.42 o 
  -2  14   6     1284.33     1391.83     96.88 o 
   0  14   6      940.16      974.83     78.17 o 
   2  14   6      670.15      722.83     72.84 o 
   4  14   6      904.64      960.61     81.11 o 
   6  14   6     1266.20     1174.36    142.50 o 
  -5  15   6      267.40      238.30     51.62 o 
  -3  15   6      491.35      592.05     72.94 o 
  -1  15   6      656.54      651.34     75.49 o 
   1  15   6      371.82      423.82     62.76 o 
   3  15   6      141.52      169.15     45.42 o 
 -19   1   7      142.77      194.71     56.70 o 
 -17   1   7      348.84      393.05     65.28 o 
 -15   1   7     1026.39     1081.09     82.01 o 
 -13   1   7     1867.57     1691.16     55.22 o 
 -11   1   7     5377.07     4598.72    224.46 o 
  -9   1   7     8392.28     8059.28    120.82 o 
  -7   1   7     7843.94     7382.59    123.97 o 
  -5   1   7     4902.60     4830.45     84.09 o 
  -3   1   7    65733.34    71864.21   1014.55 o 
  -1   1   7   110090.38   121008.23   1510.00 o 
   1   1   7      273.43      231.97     14.42 o 
   3   1   7     5814.95     5916.96     78.15 o 
   5   1   7     5074.74     5534.02     77.28 o 
   7   1   7     7496.57     8163.46    111.05 o 
   9   1   7     7563.42     7435.26    107.24 o 
  11   1   7      992.16      923.88     33.00 o 
  13   1   7     1318.17     1344.86     46.48 o 
  15   1   7      723.52      931.30     49.77 o 
  17   1   7      529.31      754.00     78.97 o 
 -18   2   7      391.54      515.84     71.96 o 
 -16   2   7     1341.26     1345.26    123.19 o 
 -14   2   7      950.94     1078.97     48.55 o 
 -12   2   7     1954.45     1933.99     95.49 o 
 -10   2   7     6621.89     6524.47    102.10 o 
  -8   2   7        4.30       12.66      8.81 o 
  -6   2   7      431.19      448.08     31.58 o 
  -4   2   7      903.89      985.71     27.92 o 
  -2   2   7     1342.42     1564.01     30.03 o 
   0   2   7    24236.70    27075.65    387.84 o 
   2   2   7     2493.98     3181.59     56.34 o 
   4   2   7      256.17      319.91     38.53 o 
   6   2   7     4807.04     4762.40     70.90 o 
   8   2   7     8217.91     8133.02    113.43 o 
  10   2   7     9020.64     8510.36    121.71 o 
  12   2   7     2118.20     2105.12     56.76 o 
  14   2   7     3318.42     3566.11     81.00 o 
  16   2   7     1096.91     1264.01     85.88 o 
  18   2   7      582.74      729.45     76.09 o 
 -17   3   7     1990.79     1583.61    103.74 o 
 -15   3   7     4697.07     4321.81    115.00 o 
 -13   3   7     8628.66     8160.76    182.83 o 
 -11   3   7     5073.64     4726.96    184.82 o 
  -9   3   7    31970.52    32609.67    562.04 o 
  -7   3   7    82173.76    84501.51   1201.34 o 
  -5   3   7    71816.56    72079.17   1023.54 o 
  -3   3   7   114298.15   120983.31   1512.69 o 
  -1   3   7   148936.95   158633.81   1977.10 o 
   1   3   7    84930.38    89743.39   1463.16 o 
   3   3   7    97745.50   102891.75   1444.01 o 
   5   3   7    66416.77    69917.38    805.10 o 
   7   3   7    28970.29    29898.91    358.29 o 
   9   3   7    11332.09    11765.85    157.77 o 
  11   3   7     9148.31     8900.05    221.16 o 
  13   3   7     3905.65     3912.25     96.98 o 
  15   3   7     4677.06     4963.70    116.68 o 
  17   3   7     1124.15     1203.43     87.48 o 
 -18   4   7      176.21      188.58     56.83 o 
 -16   4   7      764.30      790.38     76.94 o 
 -14   4   7     2607.96     2570.71     99.31 o 
 -12   4   7     4211.62     3791.30    268.51 o 
 -10   4   7     4402.76     3836.33    245.41 o 
  -8   4   7     7635.02     7146.26    152.35 o 
  -6   4   7     1565.71     1428.95     38.13 o 
  -4   4   7     4477.94     4480.45     81.88 o 
  -2   4   7       68.68       33.65      9.25 o 
   0   4   7       11.62       57.81     11.99 o 
   2   4   7     1739.53     1665.44     38.99 o 
   4   4   7     1318.43     1261.13     35.15 o 
   6   4   7     2738.33     2507.16     51.16 o 
   8   4   7    12906.69    13660.09    196.38 o 
  10   4   7     6762.14     7014.92    197.00 o 
  12   4   7     6096.92     6329.18    114.60 o 
  14   4   7     2497.44     2761.19     81.64 o 
  16   4   7     1754.08     1824.46     81.10 o 
 -17   5   7     1317.29     1368.43     76.16 o 
 -15   5   7     2320.93     2127.79     86.62 o 
 -13   5   7     2945.57     2846.57    113.79 o 
 -11   5   7    15753.01    15627.65    302.85 o 
  -9   5   7    11597.92    11162.93    224.06 o 
  -7   5   7    21653.59    21640.60    386.23 o 
  -5   5   7    70987.60    74480.50   1062.41 o 
  -3   5   7    35554.29    35951.61    463.33 o 
  -1   5   7    11005.82    10835.77    248.12 o 
   1   5   7    26483.37    28183.13    479.49 o 
   3   5   7    14161.74    14599.21    225.44 o 
   5   5   7    18497.96    18228.33    278.28 o 
   7   5   7     7038.52     6976.66    163.73 o 
   9   5   7     3773.41     3914.23    108.81 o 
  11   5   7     3576.87     3622.22     89.32 o 
  13   5   7     4546.04     4601.09    109.40 o 
  15   5   7      686.24      894.42     62.23 o 
  17   5   7      870.00     1051.28     99.00 o 
 -16   6   7        0.86       -2.58     24.60 o 
 -14   6   7      399.21      363.81     45.24 o 
 -12   6   7     1866.58     1985.73    145.61 o 
 -10   6   7     1222.94     1303.71     75.77 o 
  -8   6   7     2248.32     2464.75     99.72 o 
  -6   6   7    14780.38    14591.43    231.51 o 
  -4   6   7     1847.79     1484.96     43.94 o 
  -2   6   7     1309.48     1030.39     50.97 o 
   0   6   7    10855.45    10365.61    243.71 o 
   2   6   7       39.88       89.12     22.76 o 
   4   6   7       31.09       36.12     14.99 o 
   6   6   7     2403.11     2470.15     59.68 o 
   8   6   7     1024.10     1035.35     50.02 o 
  10   6   7     1108.67     1047.89     48.13 o 
  12   6   7      108.84      135.01     27.39 o 
  14   6   7        1.73       18.65     29.05 o 
  16   6   7      109.66      149.02     36.78 o 
 -17   7   7       91.19       25.24     27.86 o 
 -15   7   7      289.18      321.18     46.25 o 
 -13   7   7       16.99       34.81     26.62 o 
 -11   7   7      259.65      311.00     41.45 o 
  -9   7   7      813.48      817.54     53.82 o 
  -7   7   7     2353.90     2178.15    223.20 o 
  -5   7   7     1536.24     1430.91     45.72 o 
  -3   7   7     1706.23     1431.11     52.49 o 
  -1   7   7     2238.88     2154.34    147.41 o 
   1   7   7     2496.77     2582.06     89.51 o 
   3   7   7    11349.37    11369.14    216.32 o 
   5   7   7     6318.51     6181.38    115.85 o 
   7   7   7      259.29      269.72     24.21 o 
   9   7   7      779.77      915.27     51.56 o 
  11   7   7      839.70      907.77     56.42 o 
  13   7   7      223.77      165.81     36.39 o 
  15   7   7        3.45       20.36     29.18 o 
 -16   8   7       51.21       56.54     44.93 o 
 -14   8   7      323.21      287.46     44.15 o 
 -12   8   7       71.91       81.49     32.34 o 
 -10   8   7       59.62       80.65     30.02 o 
  -8   8   7       26.96        2.10     21.89 o 
  -6   8   7       91.55      140.04     35.70 o 
  -4   8   7      527.30      431.79     33.63 o 
  -2   8   7     1026.87     1044.79     57.76 o 
   0   8   7        6.38        9.83     21.84 o 
   2   8   7       51.17       39.92     25.68 o 
   4   8   7      372.34      393.06     31.34 o 
   6   8   7      887.76      938.39     54.98 o 
   8   8   7     1534.65     1756.76     68.72 o 
  10   8   7     2834.88     2999.80     97.04 o 
  12   8   7     1596.98     1613.05     98.64 o 
  14   8   7      410.24      409.29     61.05 o 
 -15   9   7     1218.94     1346.93     80.36 o 
 -13   9   7     3579.51     3660.96    171.50 o 
 -11   9   7     7069.19     7165.79    178.53 o 
  -9   9   7     8908.30     8465.73    195.16 o 
  -7   9   7     9375.46     9179.41    249.54 o 
  -5   9   7    26863.20    28141.04    892.88 o 
  -3   9   7    28397.07    28958.22   1008.35 o 
  -1   9   7    24245.54    24320.83    539.73 o 
   1   9   7    34327.56    34644.39    747.49 o 
   3   9   7    13550.83    13521.89    260.86 o 
   5   9   7    13309.25    13207.71    256.38 o 
   7   9   7    12048.35    12462.28    252.53 o 
   9   9   7     4537.21     4517.50    162.16 o 
  11   9   7     2687.41     2627.93    121.14 o 
  13   9   7     1270.89     1262.78     93.98 o 
 -14  10   7      524.25      552.94     58.11 o 
 -12  10   7     1327.72     1465.96     81.01 o 
 -10  10   7      920.74     1071.65    191.28 o 
  -8  10   7     1399.82     1538.00    112.31 o 
  -6  10   7     3194.23     3086.73    123.05 o 
  -4  10   7     1233.86     1265.33     75.92 o 
  -2  10   7     1373.37     1327.31     60.68 o 
   0  10   7     1994.80     1839.44     85.12 o 
   2  10   7      254.00      150.62     35.87 o 
   4  10   7     1960.25     1930.81     69.53 o 
   6  10   7     3269.96     3320.42    122.06 o 
   8  10   7     3072.31     3139.00    132.57 o 
  10  10   7     2086.96     1877.10    104.83 o 
  12  10   7     1606.40     1668.95    117.23 o 
 -13  11   7     1241.43     1252.43    100.25 o 
 -11  11   7     2818.07     2836.65    148.81 o 
  -9  11   7     5584.44     5430.09    187.73 o 
  -7  11   7    10803.14    10097.81    281.36 o 
  -5  11   7     9010.58     8719.64    365.71 o 
  -3  11   7     7919.03     8140.38    183.48 o 
  -1  11   7     5957.10     5972.41    662.99 o 
   1  11   7     2985.54     3312.97    121.53 o 
   3  11   7     3910.42     4138.15    113.50 o 
   5  11   7     1175.02     1158.93     73.35 o 
   7  11   7      813.33      639.02     69.67 o 
   9  11   7     1139.99     1182.65     91.63 o 
  11  11   7      500.02      471.03     96.52 o 
 -12  12   7      498.24      539.52     74.45 o 
 -10  12   7     1173.02     1254.05     96.29 o 
  -8  12   7     1385.19     1359.58    109.15 o 
  -6  12   7     1217.37     1346.64     92.57 o 
  -4  12   7     1544.17     1316.15    124.24 o 
  -2  12   7     1239.71     1148.36     72.30 o 
   0  12   7      508.71      443.17    109.50 o 
   2  12   7      556.97      654.48     60.96 o 
   4  12   7      242.81      252.49     44.86 o 
   6  12   7      427.63      426.08     93.36 o 
   8  12   7      136.73       62.94     71.25 o 
  10  12   7       62.50       68.64     50.89 o 
  -9  13   7        4.44       14.39     38.72 o 
  -7  13   7       41.15      -25.66     50.89 o 
  -5  13   7       30.51       13.78     34.91 o 
  -3  13   7        8.38       29.68     37.19 o 
  -1  13   7        7.14       41.76     37.55 o 
   1  13   7      208.96      244.98     73.00 o 
   3  13   7      762.29      623.68     65.36 o 
   5  13   7      589.38      553.84    103.89 o 
   7  13   7      289.25      291.41     60.68 o 
   9  13   7      224.93      294.89     62.94 o 
  -8  14   7       40.54       28.70     45.98 o 
  -6  14   7        2.78        8.73     37.07 o 
  -4  14   7       10.04      -17.46     33.48 o 
  -2  14   7        1.51       43.98     46.33 o 
   0  14   7       32.04       55.40     37.47 o 
   2  14   7       15.92       79.55     38.94 o 
   4  14   7      171.24       54.75     69.49 o 
   6  14   7      156.56       66.46     50.23 o 
  -5  15   7     1116.29     1286.28    100.47 o 
  -3  15   7      931.02     1021.03     90.85 o 
  -1  15   7     1263.11     1492.97    103.17 o 
   1  15   7     2058.62     2405.42    120.09 o 
   3  15   7     1445.82     1530.24    153.02 o 
 -18   0   8     2058.37     2166.91    169.87 o 
 -16   0   8     3137.30     3159.46    190.93 o 
 -14   0   8    17093.27    18312.38    610.69 o 
 -12   0   8     7450.58     7350.28    151.82 o 
 -10   0   8    14639.69    14534.41    328.39 o 
  -8   0   8    18626.50    17741.11    384.38 o 
  -6   0   8    25868.60    25339.44    527.36 o 
  -4   0   8    27912.72    30434.42    621.81 o 
  -2   0   8   181997.88   197665.80   3911.25 o 
   0   0   8    23778.70    23488.74    388.09 o 
   2   0   8    30184.79    31155.88    632.98 o 
   4   0   8     2251.45     2017.77     50.25 o 
   6   0   8    26021.76    26826.17    452.84 o 
   8   0   8     4258.08     4183.45     96.23 o 
  10   0   8     2023.73     2054.71     66.00 o 
  12   0   8      599.32      656.89     42.24 o 
  14   0   8     3043.73     3216.53    119.59 o 
  16   0   8     1212.76     1458.00     87.55 o 
 -19   1   8      314.13      426.42     71.35 o 
 -17   1   8      783.32      738.54     89.85 o 
 -15   1   8     2453.81     2589.10    163.20 o 
 -13   1   8     5792.64     5835.54    117.48 o 
 -11   1   8    21692.88    21486.20    376.90 o 
  -9   1   8    38737.80    39771.06    581.71 o 
  -7   1   8    66761.57    67002.09    955.58 o 
  -5   1   8    60843.13    61577.36    875.59 o 
  -3   1   8    90568.14    97976.27   1378.56 o 
  -1   1   8    22741.13    24139.30    309.78 o 
   1   1   8    30973.57    31808.44    455.61 o 
   3   1   8    30008.51    28738.02    369.64 o 
   5   1   8    22778.21    20655.64    248.80 o 
   7   1   8    12245.59    11160.56    145.51 o 
   9   1   8    15440.44    15780.70    202.49 o 
  11   1   8     5809.67     5871.97     93.85 o 
  13   1   8     7106.01     7481.22    128.95 o 
  15   1   8     5364.83     5739.50    125.29 o 
  17   1   8     2749.67     2823.31    163.20 o 
 -18   2   8      497.40      553.46     73.96 o 
 -16   2   8     2150.98     2140.12    111.18 o 
 -14   2   8      594.19      534.87     36.86 o 
 -12   2   8     3767.36     3444.19     99.17 o 
 -10   2   8     2144.20     2024.84     71.36 o 
  -8   2   8     7552.32     7589.25    112.02 o 
  -6   2   8     4875.76     4653.82     84.51 o 
  -4   2   8      460.32      302.27     26.06 o 
  -2   2   8       23.60       73.05     10.19 o 
   0   2   8    22716.52    23526.66    339.98 o 
   2   2   8     6779.96     6820.42    130.26 o 
   4   2   8    19848.76    21315.12    280.00 o 
   6   2   8      376.75      436.64     18.71 o 
   8   2   8     2439.78     2692.82     51.48 o 
  10   2   8     2240.13     2243.72     49.47 o 
  12   2   8     2534.50     2467.93    114.99 o 
  14   2   8      696.37      690.65     38.50 o 
  16   2   8      370.77      407.70    183.21 o 
 -17   3   8       38.65       61.01     47.35 o 
 -15   3   8        1.23      -24.86     18.97 o 
 -13   3   8      929.52      839.45     52.82 o 
 -11   3   8       86.02       93.74     36.37 o 
  -9   3   8      249.75      259.58     31.04 o 
  -7   3   8      226.84      239.71     17.90 o 
  -5   3   8     3205.97     3087.55     85.01 o 
  -3   3   8     4112.20     4519.18     69.40 o 
  -1   3   8      496.52      486.56     17.59 o 
   1   3   8      198.72      256.90     19.15 o 
   3   3   8      751.13      643.37     22.68 o 
   5   3   8     7725.46     7535.57    112.51 o 
   7   3   8       18.11       53.73     12.63 o 
   9   3   8      235.58      251.17     19.56 o 
  11   3   8      888.71      824.94     40.73 o 
  13   3   8        0.28       15.02     19.26 o 
  15   3   8      150.81      192.91     36.39 o 
  17   3   8       74.23       60.37     38.95 o 
 -18   4   8      227.76      417.77     69.65 o 
 -16   4   8      857.23      960.90     63.61 o 
 -14   4   8     1777.81     1723.35     75.05 o 
 -12   4   8     3731.13     3246.85    247.93 o 
 -10   4   8     1985.21     1913.11     70.33 o 
  -8   4   8     5448.89     5490.35    125.20 o 
  -6   4   8     4233.52     4642.66     86.52 o 
  -4   4   8        4.17       26.28     15.62 o 
  -2   4   8     4867.29     5530.08     83.80 o 
   0   4   8        4.33       35.16     12.16 o 
   2   4   8     2114.67     1862.32     42.77 o 
   4   4   8     1889.13     1738.27     43.17 o 
   6   4   8      894.08     1044.28     35.28 o 
   8   4   8       80.02       43.65     15.13 o 
  10   4   8      454.86      534.54     30.77 o 
  12   4   8        3.60       38.72     19.94 o 
  14   4   8       37.16      126.93     32.00 o 
  16   4   8       62.87      143.06     44.54 o 
 -17   5   8      328.16      498.26     57.22 o 
 -15   5   8     1007.14     1058.52     66.71 o 
 -13   5   8     3540.60     3730.36    112.26 o 
 -11   5   8     5496.57     5491.83    168.47 o 
  -9   5   8    23450.79    21980.70    682.00 o 
  -7   5   8    14944.47    13716.66    259.01 o 
  -5   5   8    25806.22    26600.57    396.32 o 
  -3   5   8    38327.07    41100.38    528.14 o 
  -1   5   8    33323.74    34529.48    579.60 o 
   1   5   8    17340.49    18007.54    316.75 o 
   3   5   8    39284.96    42650.52    615.67 o 
   5   5   8     9793.68     9309.16    154.62 o 
   7   5   8     7972.04     7942.61    138.84 o 
   9   5   8     4295.06     4331.42     94.90 o 
  11   5   8     4586.97     4480.09    102.27 o 
  13   5   8     2649.61     2383.27     88.59 o 
  15   5   8     2349.34     2454.26     94.47 o 
  17   5   8      573.19      688.50     60.03 o 
 -16   6   8     1240.33     1194.15     75.48 o 
 -14   6   8     1996.76     1811.29     78.51 o 
 -12   6   8     4426.09     3822.91    113.20 o 
 -10   6   8     8249.26     7920.77    178.01 o 
  -8   6   8    12284.11    11699.53    541.48 o 
  -6   6   8    13771.25    13647.60    218.94 o 
  -4   6   8    24194.40    24817.63    329.53 o 
  -2   6   8    11943.75    11101.30    178.50 o 
   0   6   8    29389.48    30265.34    516.24 o 
   2   6   8    12725.14    13514.17    249.30 o 
   4   6   8     7037.93     7414.77    129.74 o 
   6   6   8     1471.69     1598.82     46.33 o 
   8   6   8      175.69      225.63     29.17 o 
  10   6   8      850.84     1006.92     53.81 o 
  12   6   8     1744.83     1827.90     77.27 o 
  14   6   8      293.64      313.70     42.57 o 
  16   6   8      493.81      614.70     68.71 o 
 -17   7   8      375.17      463.10     44.60 o 
 -15   7   8      438.17      431.57     51.36 o 
 -13   7   8     1974.39     1620.04     75.54 o 
 -11   7   8     7538.49     7207.93    171.99 o 
  -9   7   8     7439.38     6779.58    180.71 o 
  -7   7   8    16748.01    16311.68    380.48 o 
  -5   7   8    27273.04    26954.52    359.01 o 
  -3   7   8    20526.97    20719.25    371.46 o 
  -1   7   8    17227.05    17294.26    388.34 o 
   1   7   8    16387.02    17181.27    387.87 o 
   3   7   8     6157.09     6043.05    112.55 o 
   5   7   8     8225.07     8090.64    143.61 o 
   7   7   8     5190.44     5102.00    102.74 o 
   9   7   8     3017.01     3150.93     93.43 o 
  11   7   8     4947.63     4671.46    162.35 o 
  13   7   8     2203.90     2136.32    108.04 o 
  15   7   8     1223.14     1135.32     88.57 o 
 -16   8   8      132.67       70.14     51.63 o 
 -14   8   8      305.21      292.31     43.76 o 
 -12   8   8     1361.90     1216.99     69.55 o 
 -10   8   8     1040.92      970.42     59.94 o 
  -8   8   8      108.61      152.75     29.83 o 
  -6   8   8     7101.79     7007.11    198.42 o 
  -4   8   8    19551.14    18982.11    347.78 o 
  -2   8   8    14485.79    14461.94    274.56 o 
   0   8   8     7077.43     6884.01    184.14 o 
   2   8   8    12451.03    12517.55    300.21 o 
   4   8   8     4828.74     4536.19    202.47 o 
   6   8   8     3393.87     3550.97     93.52 o 
   8   8   8     2631.26     2783.15     88.19 o 
  10   8   8      515.90      612.28     66.95 o 
  12   8   8      298.46      273.52     51.94 o 
  14   8   8      476.18      443.96     61.83 o 
 -15   9   8        9.76       21.16     44.53 o 
 -13   9   8       29.61        9.34     27.95 o 
 -11   9   8      171.08      144.22     36.50 o 
  -9   9   8      162.74      245.21     43.92 o 
  -7   9   8      304.50      416.27     82.13 o 
  -5   9   8     1001.84     1008.17     69.36 o 
  -3   9   8     1398.30     1324.53     58.55 o 
  -1   9   8     1321.63     1132.51     67.91 o 
   1   9   8       47.92       30.33     30.52 o 
   3   9   8      370.37      305.45     31.50 o 
   5   9   8      580.07      544.93     34.32 o 
   7   9   8      323.20      367.82     39.62 o 
   9   9   8      888.07      779.76     72.93 o 
  11   9   8      232.13      294.61     55.49 o 
  13   9   8      395.93      439.40     63.04 o 
 -14  10   8      212.03      233.14     46.51 o 
 -12  10   8      966.22      881.41     66.14 o 
 -10  10   8     1029.76      985.22    123.19 o 
  -8  10   8       73.04      201.46     66.68 o 
  -6  10   8      259.41      351.61     52.09 o 
  -4  10   8      305.81      313.46     48.38 o 
  -2  10   8     1088.57      878.61     52.21 o 
   0  10   8     2572.91     2133.64     92.80 o 
   2  10   8     2040.97     2027.16     92.42 o 
   4  10   8      712.24      681.19     45.09 o 
   6  10   8        5.00       18.18     23.13 o 
   8  10   8       48.94       22.45     62.47 o 
  10  10   8       33.21       13.07     48.08 o 
  12  10   8       49.13       41.44     36.07 o 
 -13  11   8      538.68      554.90     76.16 o 
 -11  11   8      858.01      670.58     76.13 o 
  -9  11   8     1391.76     1288.85    254.46 o 
  -7  11   8     3619.34     3476.04    194.44 o 
  -5  11   8     4015.01     4042.78    216.55 o 
  -3  11   8      724.85      750.43     51.24 o 
  -1  11   8     1835.68     1963.64    112.66 o 
   1  11   8     2016.57     2135.19    137.58 o 
   3  11   8      996.42     1037.84     54.95 o 
   5  11   8      399.10      365.69     41.18 o 
   7  11   8      177.42      208.91     49.95 o 
   9  11   8      410.41      474.14     67.14 o 
  11  11   8      320.67      387.13     60.55 o 
 -12  12   8      505.31      420.10     67.72 o 
 -10  12   8     1355.17     1556.05    105.17 o 
  -8  12   8     2629.89     2897.02    132.95 o 
  -6  12   8     1338.77     1550.45     98.37 o 
  -4  12   8     1730.26     1785.56     97.04 o 
  -2  12   8     2385.52     2638.34     92.53 o 
   0  12   8     2466.21     2430.08    106.21 o 
   2  12   8     1754.36     1684.29     70.03 o 
   4  12   8      963.95     1129.81     84.23 o 
   6  12   8      803.32      896.22     80.33 o 
   8  12   8      608.39      553.25     72.42 o 
  10  12   8      323.55      235.52     94.76 o 
  -9  13   8     1931.32     1890.87    116.87 o 
  -7  13   8     3334.75     3030.31    138.08 o 
  -5  13   8     2574.80     2719.62    157.94 o 
  -3  13   8     2938.02     2974.85    186.72 o 
  -1  13   8     2893.83     2981.03    123.56 o 
   1  13   8     2273.26     2194.85    103.45 o 
   3  13   8     1771.29     1876.39     96.14 o 
   5  13   8     1242.58     1375.28    146.71 o 
   7  13   8     1073.07     1151.22    106.34 o 
   9  13   8      851.47      927.32     93.15 o 
  -8  14   8      720.95      819.99    148.81 o 
  -6  14   8     1132.28     1171.13     94.97 o 
  -4  14   8     1236.00     1511.90    103.21 o 
  -2  14   8     2366.62     2268.32    142.50 o 
   0  14   8     3285.69     3351.47    139.93 o 
   2  14   8     2580.88     3128.64    131.90 o 
   4  14   8     1313.66     1565.76    104.20 o 
   6  14   8      868.75     1013.14     92.78 o 
  -5  15   8      439.59      533.48    101.78 o 
  -3  15   8      338.94      404.53     66.51 o 
  -1  15   8      268.26      327.49     57.52 o 
   1  15   8      303.37      239.36     82.13 o 
   3  15   8      104.12      106.73     53.60 o 
 -19   1   9        7.40        8.54     45.46 o 
 -17   1   9       31.10       17.34     43.60 o 
 -15   1   9     1393.34     1532.00     96.28 o 
 -13   1   9        3.11      -11.28     18.79 o 
 -11   1   9       18.14      -21.98     22.80 o 
  -9   1   9     2080.37     2051.54     54.01 o 
  -7   1   9     2924.58     3000.40     68.19 o 
  -5   1   9      335.74      310.91     17.98 o 
  -3   1   9    33597.68    35273.71    507.23 o 
  -1   1   9    14203.73    15116.63    199.10 o 
   1   1   9    14012.60    13512.44    204.66 o 
   3   1   9     9776.93     9203.44    129.31 o 
   5   1   9     6146.51     5755.07     80.90 o 
   7   1   9     1404.50     1361.13     33.61 o 
   9   1   9     1787.82     1580.31     39.96 o 
  11   1   9     2495.80     2417.68     57.13 o 
  13   1   9       12.97        5.12     19.17 o 
  15   1   9      197.88      303.28     40.40 o 
  17   1   9        1.05       65.28     51.24 o 
 -18   2   9     1229.53     1136.13    110.21 o 
 -16   2   9     2009.99     1780.56    104.41 o 
 -14   2   9     1501.87     1327.70     52.33 o 
 -12   2   9     4175.31     3822.11    133.76 o 
 -10   2   9    11580.28    10956.08    216.92 o 
  -8   2   9    18254.88    18108.59    243.68 o 
  -6   2   9    23597.86    22339.25    332.83 o 
  -4   2   9    78580.35    80178.39   1134.91 o 
  -2   2   9    89656.39    95095.33   1191.08 o 
   0   2   9    97412.88   106161.86   1488.88 o 
   2   2   9    64420.64    70603.36   1158.21 o 
   4   2   9    36458.29    37627.85    482.69 o 
   6   2   9    31689.69    30961.54    368.40 o 
   8   2   9    32282.14    32221.30    386.90 o 
  10   2   9     8448.40     8366.02    143.20 o 
  12   2   9     4744.84     4924.08    110.69 o 
  14   2   9     5075.81     4978.39    113.08 o 
  16   2   9     1411.72     1567.54     94.53 o 
 -17   3   9      235.55      282.18     60.23 o 
 -15   3   9       39.76      110.22     25.67 o 
 -13   3   9      505.04      725.97     50.00 o 
 -11   3   9        4.67       26.42     23.08 o 
  -9   3   9     3026.06     2888.01     81.81 o 
  -7   3   9       62.48       89.87     14.15 o 
  -5   3   9     9536.41    10356.61    165.22 o 
  -3   3   9    10890.66    11400.86    156.23 o 
  -1   3   9    12245.66    13002.00    175.55 o 
   1   3   9     5184.50     5464.76    110.21 o 
   3   3   9    18658.72    18789.78    279.40 o 
   5   3   9     3684.42     3250.03     65.72 o 
   7   3   9      396.34      369.93     19.52 o 
   9   3   9      251.97      291.74     20.47 o 
  11   3   9       85.00       91.15     20.06 o 
  13   3   9     1643.62     1542.71     58.06 o 
  15   3   9       80.22       83.51     30.99 o 
  17   3   9      282.15      302.29     92.66 o 
 -18   4   9     1210.28     1194.59     99.18 o 
 -16   4   9     2146.43     2019.76     84.54 o 
 -14   4   9     4871.12     4577.46    149.55 o 
 -12   4   9     9811.54     9889.72    259.81 o 
 -10   4   9    11371.89    11654.16    233.02 o 
  -8   4   9    18590.73    18555.70    337.92 o 
  -6   4   9    37331.33    38334.98    558.96 o 
  -4   4   9   101166.09   105068.45   1319.42 o 
  -2   4   9   121836.13   129632.55   1622.58 o 
   0   4   9    93510.52    99074.14   1616.97 o 
   2   4   9    65624.51    69543.82    985.30 o 
   4   4   9    48775.13    49420.50    708.78 o 
   6   4   9    25649.46    24677.42    369.39 o 
   8   4   9    13620.15    13505.79    195.43 o 
  10   4   9    12461.96    12224.10    185.00 o 
  12   4   9     7172.46     6883.80    150.61 o 
  14   4   9     2695.10     2935.12     99.68 o 
  16   4   9     2151.30     2178.68     88.26 o 
 -17   5   9      113.72      115.53     48.74 o 
 -15   5   9        7.85       29.14     29.53 o 
 -13   5   9       25.53      -13.67     25.75 o 
 -11   5   9      439.47      438.78     42.75 o 
  -9   5   9     3980.01     3919.75    111.16 o 
  -7   5   9      356.42      341.03     21.70 o 
  -5   5   9      140.61      256.50     22.29 o 
  -3   5   9       73.36      117.34     13.01 o 
  -1   5   9      741.60      722.26     31.79 o 
   1   5   9     2045.19     1969.67     56.29 o 
   3   5   9     1645.81     1304.07     37.52 o 
   5   5   9     2734.47     2731.94     61.27 o 
   7   5   9        0.73       13.15     13.98 o 
   9   5   9        3.36      -10.68     16.49 o 
  11   5   9      424.85      344.46     41.08 o 
  13   5   9        2.71       -7.97     23.94 o 
  15   5   9      295.71      258.30     40.15 o 
 -16   6   9       76.35      108.17     35.34 o 
 -14   6   9      653.23      773.23     58.27 o 
 -12   6   9     1132.40     1023.66     67.56 o 
 -10   6   9     3667.19     3400.88    100.88 o 
  -8   6   9      925.95      940.42     51.87 o 
  -6   6   9     5330.55     5243.72    101.57 o 
  -4   6   9     2372.18     2205.78     46.53 o 
  -2   6   9    10136.00     9935.94    163.04 o 
   0   6   9     1633.78     1491.05     50.05 o 
   2   6   9       89.09       94.63     19.64 o 
   4   6   9       52.14       83.35     33.84 o 
   6   6   9      814.31      717.00     32.85 o 
   8   6   9      238.26      306.82     25.78 o 
  10   6   9        4.73       -7.28     34.40 o 
  12   6   9       20.56       26.91     26.56 o 
  14   6   9       43.27       66.74     30.33 o 
  16   6   9      205.68      279.17     44.42 o 
 -17   7   9       39.09       48.36     32.12 o 
 -15   7   9        1.19       29.82     30.05 o 
 -13   7   9      150.14      113.97     32.42 o 
 -11   7   9     1397.94     1459.89    110.21 o 
  -9   7   9      575.89      605.49     65.12 o 
  -7   7   9     3160.13     2838.84     88.00 o 
  -5   7   9      183.09      217.56     23.72 o 
  -3   7   9     1862.28     1827.25     48.93 o 
  -1   7   9     4531.27     4435.24    102.40 o 
   1   7   9     4600.55     4434.43    105.08 o 
   3   7   9      649.84      636.14     31.25 o 
   5   7   9       55.41       72.27     19.22 o 
   7   7   9       60.76       71.15     19.42 o 
   9   7   9      362.00      266.92     49.39 o 
  11   7   9      229.60      214.64     73.70 o 
  13   7   9      137.68      124.27     41.76 o 
  15   7   9      136.89      158.66     41.13 o 
 -16   8   9      342.97      499.88     93.13 o 
 -14   8   9     1426.72     1490.31     91.31 o 
 -12   8   9     1291.54     1233.03     76.18 o 
 -10   8   9     2634.59     2732.73     93.96 o 
  -8   8   9     1767.91     1753.56     70.39 o 
  -6   8   9    16701.87    16336.63    312.27 o 
  -4   8   9    13284.25    12126.69    490.88 o 
  -2   8   9    17757.95    17496.67    275.71 o 
   0   8   9    26082.94    26487.40    464.30 o 
   2   8   9    29272.92    30034.31    525.30 o 
   4   8   9    14668.15    14769.85    240.50 o 
   6   8   9    15949.43    16369.73    265.65 o 
   8   8   9     6453.16     6795.36    204.37 o 
  10   8   9     5786.87     5861.20    191.99 o 
  12   8   9     1947.40     1799.95    101.57 o 
  14   8   9      751.45      816.11     78.25 o 
 -15   9   9       27.39       73.86     32.67 o 
 -13   9   9      216.02      153.87     37.90 o 
 -11   9   9        6.65      -37.30     24.87 o 
  -9   9   9      813.35      774.82     69.46 o 
  -7   9   9      166.29      195.95     41.43 o 
  -5   9   9     5418.41     5360.37    167.73 o 
  -3   9   9     4321.67     4023.38    107.14 o 
  -1   9   9     2998.14     3026.63    126.70 o 
   1   9   9      196.00      262.57     42.76 o 
   3   9   9      371.74      360.12     30.00 o 
   5   9   9      344.59      328.35     29.76 o 
   7   9   9      246.35      143.90     44.14 o 
   9   9   9      662.26      526.28     63.53 o 
  11   9   9      100.06       67.76     38.56 o 
  13   9   9      193.97      247.36     49.16 o 
 -14  10   9     1843.98     1882.39     90.04 o 
 -12  10   9     3701.95     3633.41    122.09 o 
 -10  10   9     3669.10     3515.95    144.35 o 
  -8  10   9    10491.37    10278.94    281.71 o 
  -6  10   9    11934.37    11418.56    299.67 o 
  -4  10   9    17664.82    17427.19    416.89 o 
  -2  10   9    23422.17    24467.61    448.40 o 
   0  10   9    20782.46    20265.39    641.58 o 
   2  10   9    15721.04    16004.47    383.10 o 
   4  10   9    13538.08    14404.01    243.07 o 
   6  10   9     4537.31     4513.96    157.38 o 
   8  10   9     4222.10     3904.80    150.34 o 
  10  10   9     2609.10     2446.26    266.74 o 
  12  10   9     1745.93     1884.95    115.64 o 
 -13  11   9        6.39      -11.25     42.47 o 
 -11  11   9       75.60       94.69     48.16 o 
  -9  11   9      341.05      424.83     63.71 o 
  -7  11   9       73.97       10.88     31.52 o 
  -5  11   9      370.76      222.96     55.10 o 
  -3  11   9       70.72       36.34     25.05 o 
  -1  11   9      325.69      346.18     45.63 o 
   1  11   9     1776.19     1676.75    174.78 o 
   3  11   9      248.77      221.25     28.01 o 
   5  11   9      244.95      229.28     47.16 o 
   7  11   9       62.82       57.99     37.42 o 
   9  11   9       91.42       50.30     42.61 o 
  11  11   9       22.75      -11.33     35.92 o 
 -12  12   9      207.81      221.92     57.25 o 
 -10  12   9      900.78      788.69     82.14 o 
  -8  12   9     1166.55     1213.10     92.54 o 
  -6  12   9     1158.87     1217.18    122.14 o 
  -4  12   9     1500.12     1593.29     95.24 o 
  -2  12   9     2201.82     2425.05     89.41 o 
   0  12   9     1150.76     1009.65     72.21 o 
   2  12   9      221.65      194.56     33.27 o 
   4  12   9       16.11       48.43     93.01 o 
   6  12   9        6.30        1.45     43.87 o 
   8  12   9        1.39       20.49     42.65 o 
  10  12   9        2.23      -23.78     43.87 o 
  -9  13   9      167.26      124.44    116.87 o 
  -7  13   9      639.14      629.21     75.94 o 
  -5  13   9      446.36      496.53     66.15 o 
  -3  13   9      271.15      247.84     69.49 o 
  -1  13   9      137.29      125.41     35.59 o 
   1  13   9       53.10       39.36     48.79 o 
   3  13   9        9.09       -0.53     50.19 o 
   5  13   9        6.58      -16.20     39.44 o 
   7  13   9       61.37       17.37     45.32 o 
   9  13   9       27.89      -29.26     45.96 o 
  -8  14   9      680.30      639.82     77.68 o 
  -6  14   9      618.07      771.11     81.40 o 
  -4  14   9      393.66      306.69     59.04 o 
  -2  14   9     1223.70     1389.74     98.53 o 
   0  14   9     1216.43     1318.26    128.46 o 
   2  14   9     1370.94     1522.64     98.25 o 
   4  14   9     1566.91     1604.36    130.56 o 
   6  14   9      794.85      900.27     93.01 o 
  -3  15   9       86.13       58.17     42.97 o 
  -1  15   9      176.46      236.10     51.23 o 
   1  15   9      156.89       51.24     75.81 o 
   3  15   9        1.42       -7.09     74.76 o 
 -18   0  10       59.10      181.80     71.60 o 
 -16   0  10       81.99      141.09     73.00 o 
 -14   0  10      202.07      214.09     70.19 o 
 -12   0  10     6745.03     6791.51    177.77 o 
 -10   0  10     9049.25     8458.26    209.56 o 
  -8   0  10    17264.15    17462.23    381.43 o 
  -6   0  10    59275.03    59260.79   1198.22 o 
  -4   0  10    38951.05    40243.41    818.24 o 
  -2   0  10   106348.85   114274.29   2270.77 o 
   0   0  10   143009.23   152918.20   2453.13 o 
   2   0  10     5028.44     4565.95    117.37 o 
   4   0  10       80.59      159.05     23.07 o 
   6   0  10       45.16       69.64     16.22 o 
   8   0  10      637.39      724.92     37.44 o 
  10   0  10       25.63      -19.75     18.49 o 
  12   0  10     1142.03     1171.76     63.42 o 
  14   0  10      471.11      598.22     58.96 o 
  16   0  10      266.48      275.16     70.90 o 
 -17   1  10     3008.47     3058.30    230.24 o 
 -15   1  10     5721.90     5451.31    182.41 o 
 -13   1  10     9345.80     8482.61    184.74 o 
 -11   1  10    16817.56    15769.14    253.28 o 
  -9   1  10    30581.15    30986.69    460.63 o 
  -7   1  10    29848.18    31781.89    466.85 o 
  -5   1  10    43400.56    46003.07    660.66 o 
  -3   1  10    80739.82    84629.72   1195.01 o 
  -1   1  10    47674.04    48372.02    612.32 o 
   1   1  10    70603.78    72779.43   1025.73 o 
   3   1  10    35668.78    37935.86    546.76 o 
   5   1  10    22885.85    23834.67    286.26 o 
   7   1  10    38853.36    41417.42    488.56 o 
   9   1  10    17227.66    17481.71    223.38 o 
  11   1  10     3728.60     3462.69     66.50 o 
  13   1  10     6512.43     6472.33    184.08 o 
  15   1  10     4181.02     4246.52    120.21 o 
  17   1  10     2030.86     1902.28    141.09 o 
 -18   2  10       36.19       89.07     51.12 o 
 -16   2  10        5.13       13.54     40.77 o 
 -14   2  10      723.22      673.14     49.76 o 
 -12   2  10       20.58      -18.79     23.55 o 
 -10   2  10     2844.23     2425.33     76.23 o 
  -8   2  10     7402.59     7457.45    129.61 o 
  -6   2  10    16073.06    16408.98    251.04 o 
  -4   2  10    31738.04    34190.34    495.61 o 
  -2   2  10     6008.77     5761.10     85.33 o 
   0   2  10     1355.20     1008.91     36.34 o 
   2   2  10     7068.28     7086.15    138.07 o 
   4   2  10       23.79       39.32     10.23 o 
   6   2  10       18.80       23.13     10.74 o 
   8   2  10      107.04      145.82     16.79 o 
  10   2  10      776.90      880.95     32.13 o 
  12   2  10       73.19       77.73     20.69 o 
  14   2  10      181.74      182.83     30.50 o 
  16   2  10      521.73      665.68     68.49 o 
 -17   3  10       16.98      -10.12     49.84 o 
 -15   3  10       36.26       48.36     39.46 o 
 -13   3  10      728.81      596.44     46.64 o 
 -11   3  10      144.82      122.14     28.23 o 
  -9   3  10       94.62      111.50     24.74 o 
  -7   3  10     2130.43     2199.01     62.61 o 
  -5   3  10     4186.50     4665.52     86.27 o 
  -3   3  10      186.07      364.86     22.52 o 
  -1   3  10    14106.84    13884.21    187.37 o 
   1   3  10     2734.42     2818.61     68.74 o 
   3   3  10     4116.11     4068.01     74.17 o 
   5   3  10     5721.13     5483.92     97.94 o 
   7   3  10      378.60      341.95     19.91 o 
   9   3  10      495.56      489.16     30.20 o 
  11   3  10     2254.05     2071.99    124.89 o 
  13   3  10        6.29       13.46     20.60 o 
  15   3  10      112.69       98.90     26.35 o 
  17   3  10       50.43      -38.61     44.22 o 
 -18   4  10      136.28      284.55    110.21 o 
 -16   4  10       39.69      139.05     45.84 o 
 -14   4  10      513.27      578.59     68.12 o 
 -12   4  10      597.83      612.93     47.92 o 
 -10   4  10     3069.78     2788.16    123.42 o 
  -8   4  10      310.38      348.59     32.65 o 
  -6   4  10     3080.69     2743.86     60.92 o 
  -4   4  10     6690.15     6497.78     97.73 o 
  -2   4  10     1012.30     1008.90     33.88 o 
   0   4  10     1354.48     1424.98     45.73 o 
   2   4  10      159.83      230.92     15.92 o 
   4   4  10      195.63      269.90     18.45 o 
   6   4  10     1562.16     1579.32     44.99 o 
   8   4  10       11.47       20.48     18.26 o 
  10   4  10       42.30       67.67     19.67 o 
  12   4  10      391.75      437.39     36.88 o 
  14   4  10      164.93      170.23     28.97 o 
  16   4  10       60.24      177.76     36.09 o 
 -17   5  10     2152.11     2235.05    119.09 o 
 -15   5  10     2627.18     2680.71    152.22 o 
 -13   5  10     3955.28     3847.84    189.88 o 
 -11   5  10     5030.51     4943.31    128.30 o 
  -9   5  10    12343.19    11035.85    599.46 o 
  -7   5  10    12048.66    12069.00    196.52 o 
  -5   5  10    24910.01    25499.09    382.47 o 
  -3   5  10    17522.60    16600.77    225.85 o 
  -1   5  10    25561.76    26566.92    453.99 o 
   1   5  10    17779.01    18367.99    325.22 o 
   3   5  10    27816.78    28377.63    418.77 o 
   5   5  10    14956.32    14644.29    230.73 o 
   7   5  10     9146.33     8998.22    155.16 o 
   9   5  10     6851.78     6800.04    127.96 o 
  11   5  10     4967.80     5076.77    163.23 o 
  13   5  10     1958.37     2001.35     82.29 o 
  15   5  10     1271.42     1338.36     74.79 o 
 -16   6  10      248.62      219.09     42.34 o 
 -14   6  10      503.02      483.91     51.10 o 
 -12   6  10      270.90      199.06     45.87 o 
 -10   6  10      620.68      524.20     45.18 o 
  -8   6  10    12295.66    10854.49   1223.14 o 
  -6   6  10    18484.92    18741.02    292.02 o 
  -4   6  10     9987.18     9523.69    140.02 o 
  -2   6  10    19572.00    18971.75    289.92 o 
   0   6  10    13704.37    12680.29    235.19 o 
   2   6  10     5542.03     5507.06    121.28 o 
   4   6  10      267.63      294.12     21.89 o 
   6   6  10     1844.09     1674.51    102.84 o 
   8   6  10     1043.97     1141.93     44.14 o 
  10   6  10      366.52      500.90     79.67 o 
  12   6  10      402.38      454.54     57.81 o 
  14   6  10      775.50      858.73     75.67 o 
  16   6  10      416.47      490.42     51.89 o 
 -15   7  10     1875.96     1987.09     88.13 o 
 -13   7  10     3519.10     3318.93    122.57 o 
 -11   7  10     9383.12     9466.39    211.33 o 
  -9   7  10     5476.48     5398.48    136.08 o 
  -7   7  10    16193.59    16227.10    309.17 o 
  -5   7  10    23415.93    23557.59    362.39 o 
  -3   7  10    35653.76    36238.09    532.85 o 
  -1   7  10    37378.14    37581.88    638.38 o 
   1   7  10    46249.54    47652.38    803.96 o 
   3   7  10    39187.12    40015.75    587.36 o 
   5   7  10    44380.29    45643.08    762.97 o 
   7   7  10    19043.92    19101.21    301.84 o 
   9   7  10     8346.02     8556.43    443.63 o 
  11   7  10     6295.72     5739.16    188.65 o 
  13   7  10     2463.67     2411.50    115.62 o 
  15   7  10     1273.66     1330.35    116.52 o 
 -16   8  10       14.07       24.77     31.73 o 
 -14   8  10       37.11       63.42     32.67 o 
 -12   8  10      134.42      191.62     37.46 o 
 -10   8  10      898.26      972.29     61.07 o 
  -8   8  10     2624.39     2709.22     89.75 o 
  -6   8  10      782.66      737.33     48.03 o 
  -4   8  10     2827.43     2503.35     77.02 o 
  -2   8  10     3549.57     3343.06     81.86 o 
   0   8  10     5234.63     5453.78    127.98 o 
   2   8  10     1075.61      938.84     49.05 o 
   4   8  10      982.65      950.94     63.93 o 
   6   8  10      156.49      224.07     25.96 o 
   8   8  10     1832.73     1932.25     98.50 o 
  10   8  10     2342.02     2217.92    110.03 o 
  12   8  10      572.95      559.31     67.14 o 
  14   8  10      257.94      307.34     68.79 o 
 -15   9  10       21.80       81.51     38.69 o 
 -13   9  10       16.72       20.12     27.46 o 
 -11   9  10        1.09       16.87     29.45 o 
  -9   9  10      609.19      632.15     52.90 o 
  -7   9  10      269.40      212.97     44.32 o 
  -5   9  10      350.41      333.92     47.64 o 
  -3   9  10     7714.51     7693.52    141.92 o 
  -1   9  10    17045.15    16597.32    720.09 o 
   1   9  10     6376.12     6374.82    145.71 o 
   3   9  10     9004.70     9398.68    168.41 o 
   5   9  10     7853.53     8035.97    150.89 o 
   7   9  10     4107.38     3994.69    152.32 o 
   9   9  10     1068.29     1047.06     80.96 o 
  11   9  10      260.77      192.54     87.04 o 
  13   9  10      181.21      237.75     73.00 o 
 -14  10  10       31.76       46.42     29.45 o 
 -12  10  10      217.57      237.16     43.87 o 
 -10  10  10      104.11      165.73     53.00 o 
  -8  10  10      280.24      304.47     55.09 o 
  -6  10  10       82.22      111.36     36.72 o 
  -4  10  10      231.89      230.54     42.57 o 
  -2  10  10      143.09      152.02     25.53 o 
   0  10  10       60.02       51.32     53.92 o 
   2  10  10       77.34       79.67     29.52 o 
   4  10  10       12.65       12.95     19.47 o 
   6  10  10      263.66      335.68     52.65 o 
   8  10  10       77.23       82.30     55.80 o 
  10  10  10        3.24        3.55     32.49 o 
  12  10  10        0.62      -50.54     33.69 o 
 -13  11  10     1344.62     1386.08    180.05 o 
 -11  11  10     1797.60     1812.73    113.15 o 
  -9  11  10     1565.30     1866.83    107.43 o 
  -7  11  10     4015.45     3810.26    147.17 o 
  -5  11  10     2617.34     2494.31    196.54 o 
  -3  11  10      956.58      969.38     73.38 o 
  -1  11  10      935.12      793.36     48.94 o 
   1  11  10      847.83      794.34     50.88 o 
   3  11  10     1927.27     1815.41     74.77 o 
   5  11  10     1918.83     1985.30    154.43 o 
   7  11  10      873.59      932.35     80.46 o 
   9  11  10     1153.74     1067.16     90.05 o 
  11  11  10     1110.23     1191.35     96.88 o 
 -10  12  10      120.67       69.25     47.38 o 
  -8  12  10      590.27      740.64     78.88 o 
  -6  12  10     1751.90     1776.74     97.75 o 
  -4  12  10     3008.13     3071.80    130.02 o 
  -2  12  10     3606.38     3623.45    112.20 o 
   0  12  10      233.73      251.30     44.67 o 
   2  12  10      908.90      965.74     49.49 o 
   4  12  10     1288.94     1203.77     84.99 o 
   6  12  10      422.50      560.01     68.99 o 
   8  12  10      199.91      379.17     64.56 o 
  10  12  10      164.77      199.07     56.80 o 
  -9  13  10     2286.92     2341.88    124.32 o 
  -7  13  10     3517.29     3695.90    294.12 o 
  -5  13  10     3562.98     3724.53    215.50 o 
  -3  13  10     4299.42     4441.47    180.75 o 
  -1  13  10     5726.37     6012.85    161.64 o 
   1  13  10     6340.46     7029.62    172.45 o 
   3  13  10     6450.74     6866.89    215.44 o 
   5  13  10     3581.55     3824.85    155.32 o 
   7  13  10     3146.34     3333.73    150.26 o 
  -6  14  10      543.70      592.78    111.26 o 
  -4  14  10     1523.57     1502.58    104.23 o 
  -2  14  10      766.38      885.86    120.03 o 
   0  14  10      497.45      460.98     61.75 o 
   2  14  10      472.02      511.64     68.64 o 
   4  14  10      511.06      667.59     78.25 o 
   6  14  10      343.71      365.41     67.86 o 
  -3  15  10     1086.69     1282.63    101.00 o 
  -1  15  10     1272.61     1401.34    175.49 o 
   1  15  10     1833.01     2063.02    168.47 o 
 -17   1  11      131.63      168.52     51.86 o 
 -15   1  11        4.16       18.08     38.71 o 
 -13   1  11      192.34      252.78     49.84 o 
 -11   1  11      941.33      894.69     39.39 o 
  -9   1  11      740.35      879.98     35.97 o 
  -7   1  11       95.54      116.04     16.08 o 
  -5   1  11     3910.71     3917.59     74.46 o 
  -3   1  11     3637.81     3690.88     76.09 o 
  -1   1  11    23085.59    24101.21    312.66 o 
   1   1  11    54186.18    56133.29    797.22 o 
   3   1  11    28344.03    27151.64    399.61 o 
   5   1  11    19525.15    19202.95    259.03 o 
   7   1  11    17920.43    17272.94    217.37 o 
   9   1  11     6478.15     6019.76     93.74 o 
  11   1  11     3440.98     3452.39     66.89 o 
  13   1  11     1647.30     1860.23     67.78 o 
  15   1  11      648.24      653.71     65.16 o 
  17   1  11      260.21      287.80     76.51 o 
 -18   2  11      960.12      967.49     93.25 o 
 -16   2  11     2287.51     2195.08    114.34 o 
 -14   2  11     7173.17     6994.08    166.20 o 
 -12   2  11     5541.21     5242.82    169.10 o 
 -10   2  11    12794.70    11678.06    658.05 o 
  -8   2  11    16920.04    16318.87    254.93 o 
  -6   2  11    10384.40     9767.53    159.58 o 
  -4   2  11    40798.93    43043.77    620.07 o 
  -2   2  11    55762.45    61500.43    777.04 o 
   0   2  11    56276.57    60460.15    764.05 o 
   2   2  11    44178.29    44633.86    744.43 o 
   4   2  11    13248.81    11423.35    160.75 o 
   6   2  11    11072.30    10464.49    152.70 o 
   8   2  11     9914.62    10144.59    139.17 o 
  10   2  11      159.35      214.96     26.65 o 
  12   2  11      511.96      502.34     36.86 o 
  14   2  11      729.54      851.66     48.78 o 
  16   2  11      189.63      262.81     81.43 o 
 -17   3  11      600.89      661.52     87.39 o 
 -15   3  11      760.67      912.17     78.03 o 
 -13   3  11       90.02      218.60    108.80 o 
 -11   3  11     1103.56     1125.66     57.22 o 
  -9   3  11     5484.40     5187.52    169.56 o 
  -7   3  11    16045.83    16032.09    250.29 o 
  -5   3  11     9964.86     9471.51    154.97 o 
  -3   3  11    45801.02    48222.63    614.40 o 
  -1   3  11    79114.21    83151.43   1046.01 o 
   1   3  11    71595.90    73963.36   1215.67 o 
   3   3  11    94300.03    98441.20   1612.30 o 
   5   3  11    51118.25    51492.45    739.02 o 
   7   3  11    30673.03    29924.45    396.64 o 
   9   3  11    12419.69    11981.22    177.41 o 
  11   3  11     7820.69     7201.61    268.59 o 
  13   3  11     5905.77     5931.07    128.21 o 
  15   3  11     2574.90     2584.67     80.45 o 
  17   3  11     1509.73     1736.62    136.18 o 
 -18   4  11     1444.04     1553.03    111.89 o 
 -16   4  11     2148.67     2206.72    112.82 o 
 -14   4  11     2515.85     2412.58     89.09 o 
 -12   4  11     7459.15     7419.08    171.93 o 
 -10   4  11     5331.15     5140.56    127.22 o 
  -8   4  11     7627.90     6921.30    124.45 o 
  -6   4  11     9103.26     8474.38    143.99 o 
  -4   4  11     5016.43     4806.59     77.03 o 
  -2   4  11    21529.66    21877.62    289.41 o 
   0   4  11    39380.65    40310.25    675.66 o 
   2   4  11    15354.72    14947.00    228.53 o 
   4   4  11    11336.29    11189.75    178.30 o 
   6   4  11     9109.33     8810.21    149.46 o 
   8   4  11     5465.30     5407.32    143.57 o 
  10   4  11     5358.11     4971.69    110.05 o 
  12   4  11      816.61      869.11     46.78 o 
  14   4  11      183.70      267.91     47.62 o 
  16   4  11      207.27      129.12     33.41 o 
 -17   5  11      270.51      340.03     63.03 o 
 -15   5  11      353.63      402.12     47.74 o 
 -13   5  11     1102.39     1093.44     80.37 o 
 -11   5  11      265.01      239.75     35.80 o 
  -9   5  11     1571.06     1434.52    118.57 o 
  -7   5  11     3565.38     3365.80     73.04 o 
  -5   5  11     9163.24     9139.70    154.48 o 
  -3   5  11     1548.51     1183.60     31.97 o 
  -1   5  11    10803.44    10756.17    174.33 o 
   1   5  11    31182.49    31691.30    541.12 o 
   3   5  11     7481.38     7179.26    123.74 o 
   5   5  11     4005.33     4122.80     90.40 o 
   7   5  11     1098.10     1064.83     60.28 o 
   9   5  11     3520.31     3260.71     92.35 o 
  11   5  11     1425.02     1391.07     85.07 o 
  13   5  11       72.55       57.17     29.92 o 
  15   5  11      551.40      660.58     56.84 o 
 -16   6  11        0.54       -0.31     29.62 o 
 -14   6  11        0.78      -27.17     31.32 o 
 -12   6  11       75.45       58.44     29.05 o 
 -10   6  11       68.29       84.16     28.02 o 
  -8   6  11     2251.83     2267.19     76.64 o 
  -6   6  11     1740.30     1788.80     51.90 o 
  -4   6  11     1224.94     1032.00     31.20 o 
  -2   6  11     1623.64     1647.25     46.17 o 
   0   6  11     1742.64     1730.08     55.69 o 
   2   6  11        1.01        2.02     15.80 o 
   4   6  11      340.33      363.15     26.14 o 
   6   6  11     2120.45     2228.08     83.38 o 
   8   6  11      601.52      686.37     59.20 o 
  10   6  11      309.12      465.68     57.56 o 
  12   6  11      216.64      162.17     44.92 o 
  14   6  11      240.38      224.05     45.32 o 
  16   6  11       87.44      186.02     60.37 o 
 -15   7  11        6.11       50.88     30.75 o 
 -13   7  11        2.79       15.77     39.95 o 
 -11   7  11      193.70      222.96     38.57 o 
  -9   7  11       13.22       -5.28     22.81 o 
  -7   7  11      120.11      183.59     29.95 o 
  -5   7  11      648.90      763.73     56.74 o 
  -3   7  11      109.82      173.39     20.44 o 
  -1   7  11     1153.90     1270.54     57.25 o 
   1   7  11     4978.61     5081.47    118.37 o 
   3   7  11     7871.59     7950.45    141.23 o 
   5   7  11    12523.61    12271.41    299.70 o 
   7   7  11     6640.12     6900.00    157.77 o 
   9   7  11     2273.12     2424.81    143.20 o 
  11   7  11     1866.19     1793.94    120.38 o 
  13   7  11      599.17      679.97     70.97 o 
  15   7  11      450.24      407.23     59.19 o 
 -16   8  11      479.78      415.99     53.16 o 
 -14   8  11      708.05      676.16     60.56 o 
 -12   8  11     1767.45     1798.05    122.14 o 
 -10   8  11     2577.32     2452.27    104.16 o 
  -8   8  11     1510.90     1326.25     62.04 o 
  -6   8  11     8189.59     7961.91    191.99 o 
  -4   8  11     8692.63     8766.57    261.90 o 
  -2   8  11     7762.46     7282.18    235.20 o 
   0   8  11     8164.26     8152.79    186.04 o 
   2   8  11     7831.02     7822.78    168.85 o 
   4   8  11     4924.67     4626.91     97.95 o 
   6   8  11     1252.30     1234.53     59.33 o 
   8   8  11       68.25       72.23     41.38 o 
  10   8  11      480.37      529.93     71.25 o 
  12   8  11      206.85      223.57     46.70 o 
  14   8  11       48.53       23.60     32.22 o 
 -15   9  11      153.55      198.92     45.93 o 
 -13   9  11      524.68      482.18     54.18 o 
 -11   9  11     1386.75     1351.56     88.05 o 
  -9   9  11      870.38      879.61     59.10 o 
  -7   9  11     3696.87     3765.59    138.70 o 
  -5   9  11     3817.97     3584.18    159.69 o 
  -3   9  11     9749.53     9257.14    257.47 o 
  -1   9  11    15851.29    16543.97    371.96 o 
   1   9  11    15238.28    14622.88    666.95 o 
   3   9  11    10138.39    10664.73    186.75 o 
   5   9  11     9138.51     9347.97    201.73 o 
   7   9  11     4640.53     4612.86    161.64 o 
   9   9  11     4220.47     3882.17    151.14 o 
  11   9  11     2002.29     2129.42    113.16 o 
  13   9  11     1244.79     1307.52     96.49 o 
 -14  10  11      864.76      874.42     68.67 o 
 -12  10  11     1244.82     1321.84     78.35 o 
 -10  10  11      535.58      520.71     63.61 o 
  -8  10  11      803.07     1015.97     80.40 o 
  -6  10  11      676.16      708.50     65.77 o 
  -4  10  11     1973.97     1946.85     93.79 o 
  -2  10  11     2403.88     2563.85     70.25 o 
   0  10  11     2980.03     2986.82     89.19 o 
   2  10  11     4970.66     4591.04    120.73 o 
   4  10  11     4085.91     3928.97    111.90 o 
   6  10  11     4062.95     4201.81    220.41 o 
   8  10  11     1709.57     1817.77    104.22 o 
  10  10  11     1117.58     1002.27     85.88 o 
  12  10  11      653.63      585.73     74.14 o 
 -13  11  11      577.97      553.90     78.12 o 
 -11  11  11      426.73      399.34     70.55 o 
  -9  11  11     1140.91     1050.81    120.73 o 
  -7  11  11     1501.01     1544.31     96.26 o 
  -5  11  11     3202.36     3214.32    131.53 o 
  -3  11  11     3516.28     3461.68    133.26 o 
  -1  11  11     2802.37     2701.42    116.57 o 
   1  11  11     3212.35     3171.59     97.00 o 
   3  11  11     4229.92     4107.57    116.44 o 
   5  11  11     1683.56     1685.35     96.41 o 
   7  11  11      993.00      916.24     80.90 o 
   9  11  11      365.32      456.67     68.30 o 
  11  11  11      207.29      192.59     52.05 o 
 -10  12  11       29.84       20.54     41.94 o 
  -8  12  11       19.88       80.72     59.67 o 
  -6  12  11      253.35      249.83     48.74 o 
  -4  12  11      210.42      170.95     56.86 o 
  -2  12  11        1.78       30.27     24.71 o 
   0  12  11      171.81      203.46     32.66 o 
   2  12  11      354.51      415.45     44.20 o 
   4  12  11      748.74      847.71     75.70 o 
   6  12  11      545.01      537.63    100.03 o 
   8  12  11     1185.77     1161.63     95.61 o 
  10  12  11      379.04      369.24    117.93 o 
  -9  13  11       68.70      126.79     46.72 o 
  -7  13  11        0.17       25.27     54.75 o 
  -5  13  11        8.29       79.34     51.59 o 
  -3  13  11       37.10       72.45     38.06 o 
  -1  13  11       20.94       34.39     34.91 o 
   1  13  11        1.74      -22.90     37.50 o 
   3  13  11      232.64      266.08     57.36 o 
   5  13  11      288.88      288.53     60.87 o 
   7  13  11      151.49      107.81     54.97 o 
  -6  14  11      621.06      783.59     81.89 o 
  -4  14  11      755.70      956.05    124.95 o 
  -2  14  11      642.15      779.45     80.33 o 
   0  14  11      393.35      468.78     67.74 o 
   2  14  11      220.85      421.85     64.77 o 
   4  14  11       52.71       43.83     57.91 o 
   6  14  11        0.86       -3.81     80.37 o 
  -3  15  11     1197.34     1424.25    148.11 o 
  -1  15  11      978.20     1088.96     94.21 o 
   1  15  11      800.97      788.99    116.52 o 
 -18   0  12     2738.27     2705.30    189.53 o 
 -16   0  12     6721.19     6478.26    298.33 o 
 -14   0  12     5719.99     5900.56    262.53 o 
 -12   0  12    18704.45    18393.28    416.38 o 
 -10   0  12    26960.86    27142.47    581.71 o 
  -8   0  12    25961.42    26759.58    567.33 o 
  -6   0  12    10248.11    10633.71    242.46 o 
  -4   0  12    38696.13    41787.75    851.96 o 
  -2   0  12    95176.40   104662.51   2084.61 o 
   0   0  12    38479.96    39498.27    649.83 o 
   2   0  12    38480.54    37121.25    760.44 o 
   4   0  12    46082.75    44636.69    912.03 o 
   6   0  12    34843.40    35776.69    600.38 o 
   8   0  12    35905.30    35917.98    608.57 o 
  10   0  12    12978.35    12654.08    243.24 o 
  12   0  12    15980.43    14657.05    467.80 o 
  14   0  12     3478.30     3333.54    182.51 o 
  16   0  12     2199.24     2054.60    146.00 o 
 -17   1  12      115.55      151.95     53.27 o 
 -15   1  12      780.64      893.63     79.16 o 
 -13   1  12     1183.53     1138.50    107.05 o 
 -11   1  12       23.56       62.87     20.20 o 
  -9   1  12      152.28       99.08     20.06 o 
  -7   1  12      929.17      860.18     32.94 o 
  -5   1  12     2427.07     2728.17     58.50 o 
  -3   1  12    22067.68    23371.23    344.45 o 
  -1   1  12    16876.48    18451.55    243.64 o 
   1   1  12      798.26      737.68     30.22 o 
   3   1  12       53.51       60.29     14.80 o 
   5   1  12      688.96      447.10     21.33 o 
   7   1  12     6816.46     6200.76     92.43 o 
   9   1  12     3448.40     3251.70     79.37 o 
  11   1  12      879.75      953.92     37.62 o 
  13   1  12      382.27      426.35     36.46 o 
  15   1  12      259.09      301.86     50.62 o 
  17   1  12       42.75       38.77     34.36 o 
 -18   2  12     1177.32     1062.75     95.20 o 
 -16   2  12     1147.74      999.65     90.90 o 
 -14   2  12     3919.19     3692.23    183.32 o 
 -12   2  12     2319.62     2315.00     79.58 o 
 -10   2  12     6608.13     6218.54    117.42 o 
  -8   2  12     8902.39     9023.78    154.00 o 
  -6   2  12    20467.49    21447.77    323.70 o 
  -4   2  12    20783.22    21600.42    322.49 o 
  -2   2  12    32045.78    35312.24    453.88 o 
   0   2  12    32424.32    34413.82    442.40 o 
   2   2  12    42241.44    43688.94    731.59 o 
   4   2  12    31252.84    30797.16    454.60 o 
   6   2  12    18014.29    17540.51    241.94 o 
   8   2  12     3866.94     3622.50     65.07 o 
  10   2  12     9181.61     8648.51    140.90 o 
  12   2  12     1460.66     1305.09     53.64 o 
  14   2  12     1836.10     1757.14     63.95 o 
  16   2  12      675.88      686.46     68.18 o 
 -17   3  12       45.14       36.98     70.19 o 
 -15   3  12       58.43       37.77     39.63 o 
 -13   3  12      550.68      533.24     47.69 o 
 -11   3  12     2504.37     2295.78     78.86 o 
  -9   3  12       96.70      122.58     19.54 o 
  -7   3  12      729.10      644.66     29.93 o 
  -5   3  12      715.64      713.02     34.50 o 
  -3   3  12      174.51      161.11     16.25 o 
  -1   3  12       11.30       -0.48      9.33 o 
   1   3  12     1785.33     2014.55     58.61 o 
   3   3  12     2105.27     2248.85     80.62 o 
   5   3  12      629.37      606.55     27.16 o 
   7   3  12      643.66      544.39     26.86 o 
   9   3  12      371.41      384.95     27.38 o 
  11   3  12       45.40       60.35     22.67 o 
  13   3  12       98.74       88.09     26.74 o 
  15   3  12       17.76       49.40     25.62 o 
 -18   4  12      322.79      243.47     57.83 o 
 -16   4  12      584.82      380.98     62.95 o 
 -14   4  12     1966.97     2028.45     82.59 o 
 -12   4  12        4.13        8.80     26.74 o 
 -10   4  12      535.66      587.60     43.82 o 
  -8   4  12     1762.71     1745.67     61.70 o 
  -6   4  12      268.33      237.12     20.16 o 
  -4   4  12     1828.04     1816.56     39.72 o 
  -2   4  12     1521.36     1376.39     33.45 o 
   0   4  12      593.16      481.16     28.66 o 
   2   4  12     1156.07     1019.47     31.31 o 
   4   4  12      220.84      263.01     42.09 o 
   6   4  12     7444.19     7400.02    130.56 o 
   8   4  12     1944.06     1945.27     67.37 o 
  10   4  12     1822.74     1783.18     58.86 o 
  12   4  12      575.83      539.39     41.84 o 
  14   4  12     1354.67     1438.15     64.64 o 
  16   4  12      103.72       81.45     57.91 o 
 -17   5  12      311.16      323.00     59.70 o 
 -15   5  12       30.50       60.39     32.77 o 
 -13   5  12        6.68      -30.78     25.84 o 
 -11   5  12       26.75       11.75     32.97 o 
  -9   5  12      556.24      500.17     77.85 o 
  -7   5  12      709.48      664.92     32.11 o 
  -5   5  12     2010.62     1938.08     41.96 o 
  -3   5  12     5778.07     5439.46     87.71 o 
  -1   5  12     1295.19     1510.09     43.17 o 
   1   5  12      115.13      105.36     20.41 o 
   3   5  12       22.12        6.84     10.60 o 
   5   5  12     3221.34     3213.54     69.88 o 
   7   5  12     4085.08     4012.43    104.17 o 
   9   5  12     1663.24     1544.43     87.49 o 
  11   5  12      437.50      521.71     59.06 o 
  13   5  12        7.18      -32.59     58.26 o 
  15   5  12        0.33      -13.18     28.32 o 
 -16   6  12     4292.85     4204.34    133.22 o 
 -14   6  12     6031.97     5939.48    268.62 o 
 -12   6  12     9770.33     9865.21    218.38 o 
 -10   6  12     9107.16     8936.49    220.55 o 
  -8   6  12    14810.84    14469.40    280.34 o 
  -6   6  12    20606.60    21205.81    328.38 o 
  -4   6  12    20829.73    20668.19    280.03 o 
  -2   6  12    25784.52    25692.43    385.28 o 
   0   6  12    32736.38    33262.84    569.87 o 
   2   6  12    30459.07    30852.89    456.71 o 
   4   6  12    37779.04    38683.19    568.12 o 
   6   6  12    23895.74    24048.46    432.43 o 
   8   6  12    20557.95    20952.18    387.67 o 
  10   6  12    14485.75    14306.57    357.95 o 
  12   6  12     8357.08     8356.40    248.14 o 
  14   6  12     2832.80     2474.08    119.20 o 
 -15   7  12      249.31      225.50     51.58 o 
 -13   7  12      377.46      434.06     60.12 o 
 -11   7  12      795.82      815.38     57.65 o 
  -9   7  12      474.82      471.72     43.53 o 
  -7   7  12        2.13        8.22     21.64 o 
  -5   7  12      395.33      414.96     40.53 o 
  -3   7  12      276.70      296.84     27.28 o 
  -1   7  12     1033.63      914.13     43.22 o 
   1   7  12      349.75      255.03     29.36 o 
   3   7  12       67.71      100.89     18.43 o 
   5   7  12     1398.65     1308.19     70.21 o 
   7   7  12      455.08      348.70     36.35 o 
   9   7  12      360.72      342.50     53.00 o 
  11   7  12       85.24       86.11     39.37 o 
  13   7  12       84.66       98.09     40.95 o 
  15   7  12        3.81      -25.15     46.33 o 
 -16   8  12     1183.05     1252.63    117.58 o 
 -14   8  12     2512.86     2445.28     98.10 o 
 -12   8  12     3248.19     2975.29    105.40 o 
 -10   8  12     3145.99     2844.65    168.02 o 
  -8   8  12     3964.17     3759.37    109.33 o 
  -6   8  12     6322.43     6013.96    166.53 o 
  -4   8  12    14544.93    15234.14    500.84 o 
  -2   8  12    17151.46    16651.50    472.54 o 
   0   8  12    41237.71    41740.25    713.38 o 
   2   8  12    30291.06    29208.48    694.94 o 
   4   8  12    18229.50    17957.33    338.26 o 
   6   8  12    15349.80    15194.05    296.45 o 
   8   8  12    13739.10    13448.40    343.62 o 
  10   8  12     6153.52     5458.22    325.70 o 
  12   8  12     2138.94     2035.10    109.14 o 
  14   8  12      950.40      930.08     91.60 o 
 -15   9  12       66.32       56.59     32.91 o 
 -13   9  12       27.71       97.70     36.16 o 
 -11   9  12      337.34      474.02     50.64 o 
  -9   9  12      709.00      704.35     54.53 o 
  -7   9  12      259.28      288.51     50.07 o 
  -5   9  12      331.41      332.58     47.38 o 
  -3   9  12      283.64      264.00     38.04 o 
  -1   9  12        4.10      -29.93     19.95 o 
   1   9  12       16.13        9.20     22.81 o 
   3   9  12       33.84       60.58     27.09 o 
   5   9  12        9.69       58.73     28.94 o 
   7   9  12       14.90       40.23     38.77 o 
   9   9  12       12.36       -2.83     36.06 o 
  11   9  12        4.57      -14.29     33.62 o 
  13   9  12       26.90       68.96     34.91 o 
 -14  10  12      131.36      100.85     55.70 o 
 -12  10  12      341.69      398.67     51.21 o 
 -10  10  12       91.03       84.34     44.86 o 
  -8  10  12       80.07       83.79     40.66 o 
  -6  10  12      185.86      229.17     42.92 o 
  -4  10  12      879.82      752.10     64.76 o 
  -2  10  12       23.52       -6.55     37.78 o 
   0  10  12      120.82      122.73     26.78 o 
   2  10  12      918.03      887.82     52.47 o 
   4  10  12       61.31       96.09     29.43 o 
   6  10  12        0.63       60.77     39.29 o 
   8  10  12       38.55       83.69     64.23 o 
  10  10  12      103.20      165.59     47.57 o 
  12  10  12       99.65      171.30     48.66 o 
 -13  11  12      182.06       72.30     67.39 o 
 -11  11  12      109.75      125.19     85.29 o 
  -9  11  12        6.78        8.01     44.22 o 
  -7  11  12       93.85       87.93     40.36 o 
  -5  11  12       36.49        5.21     34.04 o 
  -3  11  12        0.36       -3.67     44.92 o 
  -1  11  12      601.70      569.23     47.06 o 
   1  11  12        0.84      -28.84     22.62 o 
   3  11  12       58.12       44.52     37.49 o 
   5  11  12      158.61      168.05     79.67 o 
   7  11  12       48.60      149.37     47.80 o 
   9  11  12        8.84       33.13     45.04 o 
  11  11  12       31.05        4.03     41.19 o 
 -10  12  12     2170.70     2308.05    124.08 o 
  -8  12  12     3150.75     2987.83    135.25 o 
  -6  12  12     4991.11     4485.97    166.98 o 
  -4  12  12     5958.20     5969.55    269.90 o 
  -2  12  12     6118.29     6051.06    161.88 o 
   0  12  12     3779.12     3884.66    132.55 o 
   2  12  12     6420.87     6376.93    159.77 o 
   4  12  12     5041.00     5102.50    202.51 o 
   6  12  12     3656.56     3793.74    153.40 o 
   8  12  12     3109.40     3220.41    205.67 o 
  10  12  12     2001.84     2086.58    125.00 o 
  -9  13  12      613.96      714.14     82.73 o 
  -7  13  12      123.00       70.46     82.13 o 
  -5  13  12      195.97      158.30     64.23 o 
  -3  13  12        3.32       16.13     50.19 o 
  -1  13  12        0.26        5.00     28.37 o 
   1  13  12       19.55       38.84     50.54 o 
   3  13  12        5.58       36.49     70.19 o 
   5  13  12       26.90       65.25     45.87 o 
   7  13  12      107.44      107.63     52.44 o 
  -6  14  12     1245.05     1515.50    150.92 o 
  -4  14  12     2595.46     2608.02    128.27 o 
  -2  14  12     2967.93     2914.59    134.87 o 
   0  14  12     4123.59     4567.61    140.77 o 
   2  14  12     3926.54     4324.69    242.87 o 
   4  14  12     2965.10     3127.23    142.14 o 
 -17   1  13      225.24      248.94     59.31 o 
 -15   1  13     2992.93     3184.04    134.50 o 
 -13   1  13      662.57      682.57     63.21 o 
 -11   1  13     8624.90     8584.19    155.09 o 
  -9   1  13    11597.92    11030.62    184.91 o 
  -7   1  13    11186.01    10329.13    170.79 o 
  -5   1  13    11621.26    11451.46    182.60 o 
  -3   1  13    63768.39    69150.06    983.02 o 
  -1   1  13    17856.18    19071.55    252.52 o 
   1   1  13    35921.56    38583.17    556.95 o 
   3   1  13       18.46       50.84     15.12 o 
   5   1  13    14094.49    14454.89    231.19 o 
   7   1  13    10421.26    10192.26    138.80 o 
   9   1  13     3468.72     3578.59     65.98 o 
  11   1  13      320.07      346.76     27.55 o 
  13   1  13     1802.67     1748.76     73.45 o 
  15   1  13      356.46      316.71     52.72 o 
 -18   2  13       24.24      199.02     55.14 o 
 -16   2  13       52.80       19.37     40.31 o 
 -14   2  13     1026.50      983.31     78.88 o 
 -12   2  13       63.14      132.37     30.24 o 
 -10   2  13     2304.45     2079.54     59.47 o 
  -8   2  13     1247.53     1306.82     43.34 o 
  -6   2  13       67.28      134.48     17.37 o 
  -4   2  13     7435.65     7553.58    127.52 o 
  -2   2  13    13307.14    13259.90    181.68 o 
   0   2  13    16701.72    18000.66    239.49 o 
   2   2  13    11044.02    10491.79    198.84 o 
   4   2  13    26259.25    26219.55    392.93 o 
   6   2  13    16830.42    16186.45    225.88 o 
   8   2  13     8805.93     8645.64    163.27 o 
  10   2  13     3157.14     3110.04     70.32 o 
  12   2  13     2041.34     2181.81     75.12 o 
  14   2  13      637.94      790.29     55.68 o 
  16   2  13      316.19      410.60     89.85 o 
 -17   3  13     4531.99     4917.11    182.56 o 
 -15   3  13     4103.51     4294.92    160.32 o 
 -13   3  13    10177.16    10143.13    271.21 o 
 -11   3  13    16225.47    15451.07    366.30 o 
  -9   3  13    36822.98    35363.52    525.72 o 
  -7   3  13    45326.09    47216.77    687.41 o 
  -5   3  13    40399.54    40577.14    591.28 o 
  -3   3  13    33050.96    34070.86    441.35 o 
  -1   3  13    52786.97    57765.46    734.11 o 
   1   3  13    41441.24    42286.70    710.33 o 
   3   3  13    69481.59    71802.85   1188.73 o 
   5   3  13    35345.56    34276.98    502.16 o 
   7   3  13    29918.23    29741.88    449.11 o 
   9   3  13    13404.50    13141.34    222.77 o 
  11   3  13    10912.98    10718.67    272.63 o 
  13   3  13     4109.21     4269.11    105.32 o 
  15   3  13     2157.28     2061.32    114.75 o 
 -18   4  13        6.05      -38.49     30.97 o 
 -16   4  13       34.63      119.37    114.77 o 
 -14   4  13       22.77      108.33     43.33 o 
 -12   4  13     2247.59     1902.90     75.60 o 
 -10   4  13      950.42      857.43     50.17 o 
  -8   4  13      116.84      133.97     19.38 o 
  -6   4  13      159.82      184.09     19.77 o 
  -4   4  13      133.81      108.76     15.38 o 
  -2   4  13     1945.00     1607.00     37.12 o 
   0   4  13    10960.82     9941.10    189.87 o 
   2   4  13    28885.63    30000.97    516.81 o 
   4   4  13    13825.67    13789.87    259.50 o 
   6   4  13     7323.00     6893.67    151.45 o 
   8   4  13     4224.02     3781.51    101.60 o 
  10   4  13     2839.24     2720.12     86.47 o 
  12   4  13      948.14      813.05     47.31 o 
  14   4  13      696.13      701.67     48.42 o 
  16   4  13      224.92      213.42     47.05 o 
 -17   5  13      639.72      874.43     86.59 o 
 -15   5  13     1684.55     1799.77     83.88 o 
 -13   5  13     2288.49     2246.66     88.30 o 
 -11   5  13     3256.88     3007.89     95.47 o 
  -9   5  13     4588.56     4188.20    111.61 o 
  -7   5  13     6705.16     6406.97    119.52 o 
  -5   5  13     4059.31     3891.42     78.56 o 
  -3   5  13     2914.99     2480.90     50.38 o 
  -1   5  13     8800.11     8313.33    142.22 o 
   1   5  13     9428.00     9444.03    185.46 o 
   3   5  13    11138.16    11020.98    197.26 o 
   5   5  13    16663.83    16070.07    314.26 o 
   7   5  13     4331.62     3940.73    123.26 o 
   9   5  13     6580.56     6501.77    152.40 o 
  11   5  13     3810.66     3605.66    138.88 o 
  13   5  13     1359.81     1268.24     87.85 o 
  15   5  13     1023.38      989.87     82.82 o 
 -16   6  13      142.08      181.72     38.53 o 
 -14   6  13      147.31      188.62     50.45 o 
 -12   6  13        9.88       35.82     30.02 o 
 -10   6  13        2.44       14.04     24.06 o 
  -8   6  13        1.61       20.94     22.44 o 
  -6   6  13      179.59      150.68     21.25 o 
  -4   6  13       41.30      101.91     25.52 o 
  -2   6  13        1.11       -4.17     13.02 o 
   0   6  13      202.61      242.20     37.55 o 
   2   6  13       74.72       52.64     14.69 o 
   4   6  13       48.97       78.28     25.13 o 
   6   6  13      105.34       87.17     29.75 o 
   8   6  13        3.84       13.95     32.95 o 
  10   6  13       99.31      138.65     43.68 o 
  12   6  13      193.17      369.72     57.29 o 
  14   6  13      109.40      227.44     50.10 o 
 -15   7  13      240.60      226.62     43.71 o 
 -13   7  13      120.63       98.56     35.50 o 
 -11   7  13      635.33      610.73     52.69 o 
  -9   7  13     2160.34     2454.40     85.52 o 
  -7   7  13     7660.60     7602.93    169.83 o 
  -5   7  13     8923.50     8698.20    179.64 o 
  -3   7  13     6964.55     6436.38    119.50 o 
  -1   7  13     6971.71     6360.80    120.06 o 
   1   7  13     5433.98     5127.46    120.80 o 
   3   7  13     3170.75     2852.59    163.27 o 
   5   7  13     2906.39     2663.86     85.26 o 
   7   7  13        8.82       53.41     25.02 o 
   9   7  13       27.72       23.76     37.63 o 
  11   7  13       96.31      138.44     44.32 o 
  13   7  13       14.33       60.70     36.24 o 
 -14   8  13      109.91      131.06     36.66 o 
 -12   8  13      662.35      659.18     57.61 o 
 -10   8  13      170.12      125.92     33.60 o 
  -8   8  13      356.48      405.80     41.72 o 
  -6   8  13        0.99        5.66     20.06 o 
  -4   8  13      173.02      209.59     29.38 o 
  -2   8  13      857.26      906.43     40.05 o 
   0   8  13     1919.45     1993.23     69.76 o 
   2   8  13     3877.71     3902.41     86.31 o 
   4   8  13     2569.12     2230.17     78.75 o 
   6   8  13     5100.78     4716.12    124.78 o 
   8   8  13     2440.46     2535.37    116.83 o 
  10   8  13     2005.43     2270.23    114.81 o 
  12   8  13      451.64      476.47    156.18 o 
  14   8  13      242.23      212.63     47.12 o 
 -15   9  13     1265.48     1479.56    106.34 o 
 -13   9  13     4276.13     4229.44    133.70 o 
 -11   9  13     3351.70     3319.94    112.49 o 
  -9   9  13     3043.97     3003.60    103.23 o 
  -7   9  13     3776.38     3626.77    137.94 o 
  -5   9  13     8209.03     8156.77    229.26 o 
  -3   9  13     8441.66     8515.14    186.55 o 
  -1   9  13     7516.38     7662.58    145.01 o 
   1   9  13     6949.39     6543.30    150.58 o 
   3   9  13    12758.86    12649.93    254.85 o 
   5   9  13     7844.75     7611.28    246.04 o 
   7   9  13     7499.74     7327.43    538.04 o 
   9   9  13     4774.92     4712.15    172.97 o 
  11   9  13     2619.43     2598.81    127.92 o 
  13   9  13     1108.93     1104.90     93.55 o 
 -14  10  13       13.22       28.29     62.47 o 
 -12  10  13        7.55       34.81     32.01 o 
 -10  10  13       19.57       18.98     29.04 o 
  -8  10  13        1.57       41.06     38.56 o 
  -6  10  13       32.40        4.63     29.45 o 
  -4  10  13      472.66      359.49     84.94 o 
  -2  10  13     1628.80     1569.47     78.24 o 
   0  10  13     1525.67     1515.85     62.69 o 
   2  10  13     1890.57     1842.38     71.26 o 
   4  10  13     3230.35     3094.81     98.58 o 
   6  10  13     1900.92     1992.88    103.81 o 
   8  10  13     2277.89     1978.41    108.92 o 
  10  10  13      414.37      368.87     61.45 o 
  12  10  13      240.47      252.44     57.31 o 
 -11  11  13     1074.42     1259.99    138.99 o 
  -9  11  13     1519.28     1453.94    100.67 o 
  -7  11  13      975.62      995.11    102.48 o 
  -5  11  13      180.67      171.53     42.68 o 
  -3  11  13      334.27      354.93     50.33 o 
  -1  11  13      686.64      699.65     51.47 o 
   1  11  13     2941.23     2914.19     94.18 o 
   3  11  13     2610.21     2913.35     96.38 o 
   5  11  13     3971.72     3991.72    202.86 o 
   7  11  13     2871.60     2950.87    132.22 o 
   9  11  13     2267.49     2189.18    218.31 o 
  11  11  13     1533.98     1581.93    141.09 o 
 -10  12  13      117.21      221.11     77.21 o 
  -8  12  13      136.07      120.10     41.77 o 
  -6  12  13      119.82      111.04     38.96 o 
  -4  12  13      175.65      240.30     58.26 o 
  -2  12  13      286.52      378.32     84.94 o 
   0  12  13      304.23      309.00     49.77 o 
   2  12  13      233.82      283.03     40.95 o 
   4  12  13      266.04      374.19    121.79 o 
   6  12  13       95.92       85.56     46.46 o 
   8  12  13       86.43      142.24     54.54 o 
  -9  13  13       43.77      141.90     52.61 o 
  -7  13  13      402.36      489.28     65.03 o 
  -5  13  13      471.77      383.79     58.47 o 
  -3  13  13      907.45      829.82     79.90 o 
  -1  13  13      685.13      686.05     71.60 o 
   1  13  13      243.30      236.01     48.23 o 
   3  13  13       18.73      -19.65     39.13 o 
   5  13  13        5.80       63.38     45.52 o 
   7  13  13      232.48      279.43     61.40 o 
  -6  14  13        0.10      -15.44     49.14 o 
  -4  14  13       48.77        4.34     35.96 o 
  -2  14  13      168.67       30.59     38.08 o 
   0  14  13       86.65      117.77     41.57 o 
   2  14  13      275.14      367.82     94.76 o 
   4  14  13      392.03      526.21     74.14 o 
 -18   0  14      790.03      871.12    123.54 o 
 -16   0  14     6409.04     6442.46    296.22 o 
 -14   0  14     4221.87     4081.82    211.99 o 
 -12   0  14     9775.27     9464.34    353.08 o 
 -10   0  14    11774.88    11093.50    266.90 o 
  -8   0  14    16327.91    15721.77    352.40 o 
  -6   0  14      165.53      131.66     24.39 o 
  -4   0  14    53436.61    52891.20   1074.15 o 
  -2   0  14    12702.06    12557.03    274.44 o 
   0   0  14    15343.40    16187.53    280.58 o 
   2   0  14     3754.95     3910.79     83.35 o 
   4   0  14     3049.68     2814.46     94.80 o 
   6   0  14     7867.81     8061.86    205.23 o 
   8   0  14    22711.00    21472.35   1403.89 o 
  10   0  14      995.67     1038.48     66.01 o 
  12   0  14     5045.98     5796.55    394.14 o 
  14   0  14     1258.73     1753.46    133.37 o 
  16   0  14     1200.71     1594.82    139.69 o 
 -17   1  14     2416.40     2449.28    124.33 o 
 -15   1  14     2835.91     3257.20    134.47 o 
 -13   1  14     4441.40     4509.22    153.62 o 
 -11   1  14     5990.84     5857.82    138.65 o 
  -9   1  14     6684.76     6584.77    122.83 o 
  -7   1  14     4931.86     4916.72     95.41 o 
  -5   1  14     6054.21     6296.03    111.45 o 
  -3   1  14      823.59      793.94     44.08 o 
  -1   1  14     9141.16     8917.00    127.74 o 
   1   1  14    26380.26    26204.59    386.76 o 
   3   1  14    24153.82    25075.98    376.56 o 
   5   1  14    21256.63    21326.44    328.44 o 
   7   1  14    20046.13    19089.21    265.28 o 
   9   1  14     7835.84     7458.94    125.05 o 
  11   1  14     5976.65     5807.26    123.26 o 
  13   1  14     4578.64     4475.83    125.48 o 
  15   1  14     1682.58     1730.45    149.16 o 
 -18   2  14      885.01      730.35     81.82 o 
 -16   2  14      346.65      406.84     63.71 o 
 -14   2  14     1127.39     1230.79     85.64 o 
 -12   2  14     1825.17     1900.68     71.82 o 
 -10   2  14    14355.60    14018.35    230.81 o 
  -8   2  14     7090.70     6653.75    122.51 o 
  -6   2  14     8671.58     8902.58    150.72 o 
  -4   2  14      205.40      312.31     20.70 o 
  -2   2  14     9591.68     9169.47    131.73 o 
   0   2  14     1435.05     1229.53     28.89 o 
   2   2  14      792.58      731.87     60.82 o 
   4   2  14      231.78      242.90     23.84 o 
   6   2  14     1368.27     1135.93     45.17 o 
   8   2  14       63.70       65.36     20.83 o 
  10   2  14     5693.12     5598.53    105.76 o 
  12   2  14      446.71      462.67     32.35 o 
  14   2  14      921.75      914.75     81.04 o 
  16   2  14       40.50      102.64     46.33 o 
 -17   3  14        3.09      112.44     45.04 o 
 -15   3  14      437.39      411.14     73.35 o 
 -13   3  14        3.03       28.64     34.21 o 
 -11   3  14       75.85       76.14     44.59 o 
  -9   3  14      778.78      826.06     37.79 o 
  -7   3  14     3249.49     3130.86     84.19 o 
  -5   3  14      289.50      401.68     24.52 o 
  -3   3  14      801.99      789.89     42.38 o 
  -1   3  14     2852.92     2590.75     49.29 o 
   1   3  14     6272.73     5952.15    126.90 o 
   3   3  14     2465.07     2356.21     70.15 o 
   5   3  14      494.25      455.13     43.74 o 
   7   3  14       58.73       45.10     20.47 o 
   9   3  14     1536.94     1777.71     59.55 o 
  11   3  14      104.82       92.88     21.78 o 
  13   3  14       55.83       91.03     29.92 o 
  15   3  14        2.13       19.57     49.65 o 
 -16   4  14      947.36     1006.96     87.48 o 
 -14   4  14     1158.44     1086.99     65.81 o 
 -12   4  14       66.20       66.01     28.53 o 
 -10   4  14     2408.28     2179.46    115.50 o 
  -8   4  14      123.59      134.52     20.63 o 
  -6   4  14      121.27      170.85     20.23 o 
  -4   4  14     1435.07     1353.21     35.24 o 
  -2   4  14     1123.67     1205.47     32.60 o 
   0   4  14      933.41     1187.50     41.13 o 
   2   4  14     4041.23     4369.35    103.74 o 
   4   4  14      175.73      201.22     28.40 o 
   6   4  14     3404.69     3232.56     91.61 o 
   8   4  14      525.58      498.30     40.07 o 
  10   4  14     2150.78     2173.49    135.24 o 
  12   4  14      266.94      344.70     40.87 o 
  14   4  14      798.88      998.16     81.15 o 
  16   4  14        6.98       29.51     33.93 o 
 -17   5  14      940.69     1132.37    127.40 o 
 -15   5  14     1490.88     1609.70     79.52 o 
 -13   5  14     3602.80     3545.69    113.01 o 
 -11   5  14     5298.68     5121.16    146.65 o 
  -9   5  14     3087.01     3062.83     92.84 o 
  -7   5  14     1457.84     1619.08     49.26 o 
  -5   5  14     1143.50     1223.30     34.29 o 
  -3   5  14      742.78      810.52     28.48 o 
  -1   5  14      442.07      436.29     25.83 o 
   1   5  14     7647.69     7507.24    211.26 o 
   3   5  14     6002.51     5843.94    131.85 o 
   5   5  14     5549.70     5160.09    145.58 o 
   7   5  14     3373.69     3195.51    147.52 o 
   9   5  14     7571.35     7332.83    175.64 o 
  11   5  14     5019.61     4827.00    166.96 o 
  13   5  14     3489.39     3273.12    137.24 o 
  15   5  14     1631.56     1672.10    105.71 o 
 -16   6  14     1898.69     1796.40     85.72 o 
 -14   6  14     3310.24     3043.70    305.35 o 
 -12   6  14     6060.02     5809.61    151.43 o 
 -10   6  14     2852.58     2674.48     90.02 o 
  -8   6  14     5290.02     4738.68    355.76 o 
  -6   6  14     4816.63     4473.71     93.87 o 
  -4   6  14      400.83      400.35     22.06 o 
  -2   6  14     2440.19     2481.00     61.46 o 
   0   6  14     6388.52     6405.87    138.14 o 
   2   6  14     7858.88     7641.81    133.63 o 
   4   6  14     8122.61     8067.63    458.26 o 
   6   6  14     2801.37     2399.98     78.69 o 
   8   6  14     6732.96     6154.48    148.69 o 
  10   6  14     4803.31     4621.67    315.88 o 
  12   6  14     2565.27     2518.73    118.32 o 
  14   6  14      568.99      643.41     72.84 o 
 -15   7  14     2761.26     2886.46    108.77 o 
 -13   7  14     3454.91     3344.52    113.13 o 
 -11   7  14     4905.30     5037.47    138.82 o 
  -9   7  14     4289.40     4469.35    226.51 o 
  -7   7  14     6969.65     6961.88    159.82 o 
  -5   7  14     3442.23     3435.08     89.56 o 
  -3   7  14     2550.99     2128.66     94.73 o 
  -1   7  14     4137.62     3697.90     82.54 o 
   1   7  14     7751.85     7565.03    162.82 o 
   3   7  14    12074.91    12001.63    238.76 o 
   5   7  14     9407.38     9875.89    207.69 o 
   7   7  14     9602.12    10235.20    217.29 o 
   9   7  14     7860.50     8257.93    241.28 o 
  11   7  14     4357.05     4218.99    166.01 o 
  13   7  14     1969.66     1915.75    110.60 o 
 -14   8  14     2292.75     2138.20    108.85 o 
 -12   8  14     2721.51     2778.79    101.98 o 
 -10   8  14     2923.74     2957.88    100.46 o 
  -8   8  14     3513.50     3673.81    108.68 o 
  -6   8  14     4198.14     4075.68    112.27 o 
  -4   8  14     3044.85     2904.46     88.32 o 
  -2   8  14     1609.67     1565.76     51.41 o 
   0   8  14      888.46      924.12     54.51 o 
   2   8  14       53.27      148.89     36.75 o 
   4   8  14      997.18     1061.69     55.17 o 
   6   8  14     2374.73     2358.71    111.14 o 
   8   8  14     1359.80     1404.79     91.45 o 
  10   8  14     1328.35     1172.41     89.04 o 
  12   8  14      699.55      579.20     75.81 o 
 -13   9  14      796.58      885.40     95.46 o 
 -11   9  14      112.11      140.13     37.49 o 
  -9   9  14      881.07      938.66     61.15 o 
  -7   9  14      713.85      759.33     87.74 o 
  -5   9  14      973.88     1054.28     73.91 o 
  -3   9  14     1119.32     1149.38     57.66 o 
  -1   9  14      753.72      676.58     47.42 o 
   1   9  14      808.67      679.21     45.75 o 
   3   9  14     4128.12     3934.10    110.88 o 
   5   9  14     1898.38     1786.52     73.48 o 
   7   9  14     1013.56     1042.77     82.89 o 
   9   9  14      449.41      491.28    114.42 o 
  11   9  14      427.68      564.48    112.66 o 
  13   9  14       84.23      200.52    101.43 o 
 -12  10  14      124.04       93.87     55.45 o 
 -10  10  14       13.93       19.87     27.92 o 
  -8  10  14      383.65      357.16     57.05 o 
  -6  10  14       13.54       18.85     44.57 o 
  -4  10  14      674.40      680.74     82.13 o 
  -2  10  14      324.71      262.33     35.68 o 
   0  10  14      179.92      141.97     30.24 o 
   2  10  14        0.44       38.44     63.16 o 
   4  10  14      837.09      795.03     52.91 o 
   6  10  14       61.52       16.36     37.85 o 
   8  10  14       12.61       36.37     50.89 o 
  10  10  14       62.51      111.64     48.08 o 
  12  10  14        3.55       61.07     61.07 o 
 -11  11  14      116.05      159.34     75.11 o 
  -9  11  14      817.37      670.89     77.54 o 
  -7  11  14      446.19      405.58     56.26 o 
  -5  11  14      433.63      439.57     57.81 o 
  -3  11  14     1025.35      974.91    106.70 o 
  -1  11  14      782.90      612.75     49.32 o 
   1  11  14      117.45      148.65     32.55 o 
   3  11  14      916.67      936.03     66.09 o 
   5  11  14      447.77      416.80     62.39 o 
   7  11  14     1014.29      854.65     82.61 o 
   9  11  14      745.63      841.51     87.25 o 
 -10  12  14     1193.61      977.81    128.46 o 
  -8  12  14     1265.21     1182.64     92.57 o 
  -6  12  14     1573.55     1556.19    166.36 o 
  -4  12  14     1069.61      972.10     79.42 o 
  -2  12  14     1405.66     1416.82     91.57 o 
   0  12  14     1829.15     1887.97    120.03 o 
   2  12  14     1171.02     1192.59     78.09 o 
   4  12  14     1261.55     1531.40     97.97 o 
   6  12  14      977.52      933.02     85.95 o 
   8  12  14      501.17      629.12     79.80 o 
  -7  13  14      904.12      942.65     87.02 o 
  -5  13  14      444.83      468.88     79.67 o 
  -3  13  14     1919.12     1906.39    157.94 o 
  -1  13  14     2624.04     2777.86    126.46 o 
   1  13  14     2162.58     2184.33    111.06 o 
   3  13  14     2169.91     2062.06    109.62 o 
   5  13  14     2963.78     3214.67    164.96 o 
   7  13  14     1768.55     1693.91    116.04 o 
  -6  14  14     1366.96     1284.72    100.47 o 
  -4  14  14     1450.42     1506.81    103.91 o 
  -2  14  14      764.10      812.67     80.25 o 
   0  14  14      474.88      522.40     67.96 o 
   2  14  14      257.40      398.00     98.27 o 
   4  14  14       97.39       94.57     51.37 o 
 -17   1  15       55.04      146.23     52.07 o 
 -15   1  15     2148.63     2134.99    109.11 o 
 -13   1  15       61.50       84.43     47.38 o 
 -11   1  15      699.65      646.77     45.11 o 
  -9   1  15     1582.76     1563.23     50.14 o 
  -7   1  15     1580.30     1704.66     50.09 o 
  -5   1  15     5572.35     5479.98    101.11 o 
  -3   1  15     1294.39     1240.98     36.54 o 
  -1   1  15     7630.62     8366.88    121.84 o 
   1   1  15      450.75      360.79     23.76 o 
   3   1  15     1133.11     1279.65     44.15 o 
   5   1  15       13.84        6.46     16.92 o 
   7   1  15      392.66      447.17     33.06 o 
   9   1  15       14.04       -8.97     15.64 o 
  11   1  15      372.04      386.12     35.28 o 
  13   1  15        7.24       32.22     27.30 o 
  15   1  15      126.59      180.08     43.43 o 
 -18   2  15     1118.35     1153.63     98.86 o 
 -16   2  15     2236.77     1987.20    109.14 o 
 -14   2  15     3041.27     3107.44    128.05 o 
 -12   2  15     6705.90     6617.94    174.88 o 
 -10   2  15    15114.35    14640.98    240.30 o 
  -8   2  15    18083.48    18065.71    284.12 o 
  -6   2  15    28438.25    29675.63    442.11 o 
  -4   2  15    46345.09    50035.12    722.48 o 
  -2   2  15    15856.39    15586.88    212.76 o 
   0   2  15    35501.66    35390.34    457.54 o 
   2   2  15    35723.96    34489.66    589.82 o 
   4   2  15    22812.55    22428.92    344.37 o 
   6   2  15    27811.54    27148.47    413.60 o 
   8   2  15    15449.06    15052.88    250.05 o 
  10   2  15     4884.16     4669.21    106.46 o 
  12   2  15     6986.47     6931.67    143.87 o 
  14   2  15     2484.02     2339.27     89.40 o 
  16   2  15     1209.80     1088.67     84.60 o 
 -17   3  15      828.96      766.83     79.19 o 
 -15   3  15      269.11      377.68     60.77 o 
 -13   3  15     1375.89     1417.47     69.39 o 
 -11   3  15     2462.05     2289.03    117.97 o 
  -9   3  15    11576.28    11586.18    196.03 o 
  -7   3  15    11631.03    11223.20    187.65 o 
  -5   3  15     4201.63     3559.21    108.11 o 
  -3   3  15     2193.93     1684.87     39.56 o 
  -1   3  15     2991.15     2691.58     51.43 o 
   1   3  15       62.05       43.50     19.19 o 
   3   3  15     2120.65     1840.73     62.51 o 
   5   3  15     5177.33     4690.94    115.17 o 
   7   3  15      350.57      288.49     29.15 o 
   9   3  15      344.41      349.34     32.56 o 
  11   3  15       83.22      115.38     24.35 o 
  13   3  15        0.15       16.03     28.42 o 
  15   3  15        1.60       63.75     30.58 o 
 -16   4  15     2777.65     2841.93    131.97 o 
 -14   4  15     6169.54     6268.98    161.93 o 
 -12   4  15     9813.47     9925.36    215.86 o 
 -10   4  15    12466.96    11539.06    235.69 o 
  -8   4  15    21617.70    20783.72    323.98 o 
  -6   4  15    38244.45    39511.49    582.15 o 
  -4   4  15    32766.27    33701.47    440.74 o 
  -2   4  15    42426.07    45361.06    584.69 o 
   0   4  15    34755.54    35513.88    522.15 o 
   2   4  15    36450.97    37201.02    636.10 o 
   4   4  15    30851.63    30242.09    528.93 o 
   6   4  15    16118.75    15561.10    295.95 o 
   8   4  15    17149.44    16664.41    318.77 o 
  10   4  15    17958.17    18331.28    351.32 o 
  12   4  15     5958.12     6026.40    246.03 o 
  14   4  15     3207.22     3152.02    198.65 o 
 -17   5  15        9.62       73.42     88.80 o 
 -15   5  15       40.02       77.68     43.17 o 
 -13   5  15      260.88      253.81     41.70 o 
 -11   5  15     2469.93     2269.36    120.44 o 
  -9   5  15     2478.32     2486.56     82.91 o 
  -7   5  15     5419.76     5166.24    215.91 o 
  -5   5  15     3613.55     3384.88     75.95 o 
  -3   5  15     1308.92     1156.61     34.20 o 
  -1   5  15      660.81      616.99     36.68 o 
   1   5  15       83.96       62.92     21.52 o 
   3   5  15       49.86       15.39     20.16 o 
   5   5  15      249.88      143.87     28.58 o 
   7   5  15      449.53      320.24     37.43 o 
   9   5  15      310.54      397.76     42.01 o 
  11   5  15      291.39      363.92     56.32 o 
  13   5  15        0.62       28.27     33.54 o 
  15   5  15       50.06       91.97     64.58 o 
 -16   6  15      310.77      340.78     48.89 o 
 -14   6  15      947.84     1175.06     71.92 o 
 -12   6  15      876.81      975.38     62.50 o 
 -10   6  15      516.04      552.19     46.30 o 
  -8   6  15     1693.73     1607.50    161.14 o 
  -6   6  15     2192.76     2186.48     60.71 o 
  -4   6  15     1214.48     1372.60     38.68 o 
  -2   6  15        1.35       12.43     17.53 o 
   0   6  15       34.50       20.03     18.70 o 
   2   6  15     1883.19     1600.76     60.69 o 
   4   6  15     1635.37     1470.20     64.44 o 
   6   6  15      942.51      795.90     81.76 o 
   8   6  15     1100.05      996.48     56.67 o 
  10   6  15     1597.89     1486.92    138.28 o 
  12   6  15      540.56      624.30     68.80 o 
  14   6  15      400.57      499.70     67.45 o 
 -15   7  15      249.78      309.24     47.79 o 
 -13   7  15      430.09      500.09     53.82 o 
 -11   7  15     1837.35     1946.81     82.25 o 
  -9   7  15      899.96      948.76     57.38 o 
  -7   7  15        1.15       19.45     20.69 o 
  -5   7  15       66.89       76.56     20.32 o 
  -3   7  15        5.06        1.86     15.31 o 
  -1   7  15      432.20      396.47     29.30 o 
   1   7  15      829.38      713.84     43.73 o 
   3   7  15      114.50       63.93     25.74 o 
   5   7  15      212.74      163.14     30.66 o 
   7   7  15      858.54      910.87     54.07 o 
   9   7  15       30.48      -19.80     37.19 o 
  11   7  15       56.36       88.52     60.02 o 
  13   7  15       55.31       60.54     33.33 o 
 -14   8  15     1082.35     1032.56     88.22 o 
 -12   8  15     2342.91     2405.07     95.25 o 
 -10   8  15     3258.88     3022.16    105.46 o 
  -8   8  15     4480.89     4351.31    120.65 o 
  -6   8  15     9124.04     9236.78    199.89 o 
  -4   8  15    12330.98    12069.56    243.68 o 
  -2   8  15    11633.38    11313.33    194.63 o 
   0   8  15    11702.11    11320.76    226.20 o 
   2   8  15     8385.69     7354.40    328.56 o 
   4   8  15     5209.92     5271.45    133.45 o 
   6   8  15     5020.68     5493.89    140.65 o 
   8   8  15     4078.12     4265.87    165.31 o 
  10   8  15     2512.77     2318.45    206.37 o 
  12   8  15      661.81      752.63    174.78 o 
 -13   9  15     1158.10     1178.97     76.33 o 
 -11   9  15      775.12      819.28     61.87 o 
  -9   9  15     1323.28     1302.07     69.57 o 
  -7   9  15     3724.62     3879.16    146.10 o 
  -5   9  15     4304.29     4072.66    145.11 o 
  -3   9  15     2519.36     2412.51     96.27 o 
  -1   9  15       71.76       41.88     31.78 o 
   1   9  15      588.54      590.93     43.41 o 
   3   9  15        0.26        5.76     23.04 o 
   5   9  15        0.04      -23.93     20.18 o 
   7   9  15       89.70       26.12     41.44 o 
   9   9  15      486.90      420.77     65.02 o 
  11   9  15       22.24      -27.29     40.36 o 
 -12  10  15     3080.35     3163.89    119.57 o 
 -10  10  15     3683.38     3843.53    134.60 o 
  -8  10  15     7468.73     7091.61    223.30 o 
  -6  10  15     5987.40     5695.77    400.46 o 
  -4  10  15     6216.96     6488.24    199.70 o 
  -2  10  15     8968.65     8933.84    331.67 o 
   0  10  15     5309.01     5106.00    156.79 o 
   2  10  15     5570.24     5488.79    139.97 o 
   4  10  15     6545.27     6502.51    160.98 o 
   6  10  15     6035.50     6028.67    197.46 o 
   8  10  15     5354.41     5235.67    187.92 o 
  10  10  15     3890.81     4043.37    165.06 o 
 -11  11  15      290.16      299.46     63.77 o 
  -9  11  15      371.02      362.90     63.51 o 
  -7  11  15      555.94      567.87     66.15 o 
  -5  11  15      808.20      798.93    104.94 o 
  -3  11  15       96.61      124.22     36.48 o 
  -1  11  15      434.90      419.47     44.48 o 
   1  11  15      286.31      247.52     36.85 o 
   3  11  15       62.41       42.33     40.82 o 
   5  11  15       22.88       58.27     40.97 o 
   7  11  15       30.13       17.14     43.82 o 
   9  11  15       58.49       49.53     46.72 o 
 -10  12  15      914.26      964.86     93.51 o 
  -8  12  15      379.88      542.82     69.49 o 
  -6  12  15      107.90      227.43     48.95 o 
  -4  12  15        2.00      -11.02     26.29 o 
  -2  12  15        5.56       43.32     41.06 o 
   0  12  15       15.24        0.28     30.51 o 
   2  12  15        4.62      -13.83     24.71 o 
   4  12  15      138.48       87.05     45.37 o 
   6  12  15      709.38      464.37     69.23 o 
   8  12  15      658.94      607.61    107.05 o 
  -7  13  15       71.88       95.35     41.43 o 
  -5  13  15      115.89       79.00     39.46 o 
  -3  13  15       40.17       71.33     34.55 o 
  -1  13  15       76.00      111.40     43.52 o 
   1  13  15      121.44      219.32     47.65 o 
   3  13  15       96.36       34.61     47.03 o 
   5  13  15       19.56        3.09     56.51 o 
  -4  14  15      825.31      936.77     87.02 o 
  -2  14  15     1579.85     1493.10    117.93 o 
   0  14  15     1185.32     1409.28     98.32 o 
   2  14  15      762.03      671.06    116.52 o 
 -18   0  16      184.70      316.58     84.94 o 
 -16   0  16        0.51       75.81     59.67 o 
 -14   0  16     1656.32     1583.59    133.37 o 
 -12   0  16     2548.86     2743.91    160.04 o 
 -10   0  16      786.10      856.07     80.37 o 
  -8   0  16     1946.65     2117.92    130.56 o 
  -6   0  16      173.55      172.90     28.67 o 
  -4   0  16     3202.36     3546.68    102.95 o 
  -2   0  16      160.89      206.35     23.76 o 
   0   0  16     6226.15     5859.77    118.15 o 
   2   0  16     2241.82     2179.04     56.27 o 
   4   0  16       84.18      172.71     31.72 o 
   6   0  16     6673.70     6926.56    188.11 o 
   8   0  16     4015.26     4131.80    135.24 o 
  10   0  16     6379.28     6072.55    179.67 o 
  12   0  16     2403.58     2463.59    108.43 o 
  14   0  16     1545.85     1740.13    136.88 o 
  16   0  16      444.78      435.91     84.94 o 
 -17   1  16     2497.98     2557.83    124.58 o 
 -15   1  16     4134.52     3836.70    148.40 o 
 -13   1  16     5892.12     5481.75    176.19 o 
 -11   1  16    10520.38    10089.34    209.96 o 
  -9   1  16    26216.92    25982.99    397.47 o 
  -7   1  16    32611.84    31955.07    476.37 o 
  -5   1  16    39806.87    40567.40    592.45 o 
  -3   1  16    17974.13    18448.84    281.01 o 
  -1   1  16    30377.98    33204.08    431.21 o 
   1   1  16    24890.64    26527.32    394.38 o 
   3   1  16    19233.11    18567.59    289.84 o 
   5   1  16    18234.52    17948.94    285.69 o 
   7   1  16    17010.73    16576.60    270.31 o 
   9   1  16     4391.48     4220.35    131.51 o 
  11   1  16     6410.03     6607.55    137.70 o 
  13   1  16     4084.47     4349.13    126.58 o 
  15   1  16     1711.37     1901.86    121.44 o 
 -18   2  16        7.75       85.46     40.82 o 
 -16   2  16      353.83      370.67     60.55 o 
 -14   2  16      397.32      536.13     85.29 o 
 -12   2  16       63.93      124.79     30.78 o 
 -10   2  16      197.43      259.83     26.53 o 
  -8   2  16     1126.53     1074.60     42.14 o 
  -6   2  16       13.37       21.78     16.09 o 
  -4   2  16        1.33       36.76     15.02 o 
  -2   2  16     2351.48     2729.90     79.74 o 
   0   2  16     3721.15     4218.53     69.83 o 
   2   2  16       42.68       36.46     26.55 o 
   4   2  16     1228.35     1235.62     69.56 o 
   6   2  16     1501.59     1495.10     53.60 o 
   8   2  16     1437.05     1290.00     50.97 o 
  10   2  16      303.13      318.81     32.44 o 
  12   2  16      899.05      893.21     49.15 o 
  14   2  16      343.75      410.26     65.59 o 
  16   2  16      259.95      240.38     49.49 o 
 -17   3  16       18.68       77.96     44.15 o 
 -15   3  16       87.41       55.83     41.43 o 
 -13   3  16        3.55        9.69     27.41 o 
 -11   3  16       69.19       82.04     29.55 o 
  -9   3  16      123.52      125.85     22.48 o 
  -7   3  16     2288.55     2470.71     63.76 o 
  -5   3  16        2.94       57.11     29.76 o 
  -3   3  16     1286.72     1096.31     38.13 o 
  -1   3  16       94.02      105.13     13.18 o 
   1   3  16      315.98      367.58     45.22 o 
   3   3  16        1.87       58.62     27.05 o 
   5   3  16        1.24       -2.15     20.15 o 
   7   3  16     2084.29     2215.11     66.53 o 
   9   3  16      804.54      626.76     47.42 o 
  11   3  16       50.18       83.55     23.61 o 
  13   3  16       13.78       13.65     27.11 o 
  15   3  16       13.50       39.16     29.31 o 
 -16   4  16        0.02       44.71     44.57 o 
 -14   4  16        5.69       38.04     30.93 o 
 -12   4  16       50.76       76.61     34.27 o 
 -10   4  16      336.17      318.19     38.20 o 
  -8   4  16     1479.33     1416.83     49.21 o 
  -6   4  16       22.08       61.00     27.25 o 
  -4   4  16        6.52       26.94     13.42 o 
  -2   4  16     1909.76     2338.77    118.10 o 
   0   4  16     6407.52     5868.29    110.60 o 
   2   4  16     1859.42     1735.75     67.71 o 
   4   4  16      186.83      182.90     32.69 o 
   6   4  16       15.92       22.02     21.88 o 
   8   4  16      224.29      296.34     36.45 o 
  10   4  16      258.35      291.22     37.78 o 
  12   4  16      752.31      836.41     75.90 o 
  14   4  16      204.29      317.82     95.46 o 
 -17   5  16     1642.43     1773.72    116.85 o 
 -15   5  16     2557.67     2526.93    100.13 o 
 -13   5  16     5114.53     4861.71    136.78 o 
 -11   5  16     8519.07     7951.67    183.37 o 
  -9   5  16     6920.34     6630.75    155.50 o 
  -7   5  16    14485.78    13739.55    226.56 o 
  -5   5  16     9524.19     9240.49    160.90 o 
  -3   5  16     8168.68     8439.55    129.24 o 
  -1   5  16     9415.07     9723.56    165.96 o 
   1   5  16    10928.80    10598.87    209.83 o 
   3   5  16     6227.67     5945.32    137.08 o 
   5   5  16    12643.46    11915.40    286.89 o 
   7   5  16     5648.66     5500.23    135.96 o 
   9   5  16     8784.27     8450.57    190.70 o 
  11   5  16     3940.07     4037.98    153.45 o 
  13   5  16     2394.68     2457.23    120.07 o 
  15   5  16      836.09      916.73     84.57 o 
 -16   6  16      578.13      643.35     62.13 o 
 -14   6  16      240.07      231.65     43.44 o 
 -12   6  16      134.04      168.36     35.54 o 
 -10   6  16      346.79      343.09     43.22 o 
  -8   6  16      258.78      224.66     63.38 o 
  -6   6  16      114.37       95.65     21.14 o 
  -4   6  16      314.81      327.76     21.82 o 
  -2   6  16     5271.09     4962.72    100.09 o 
   0   6  16      427.81      363.91     28.05 o 
   2   6  16     1163.14     1160.09     53.44 o 
   4   6  16      371.94      403.40     38.80 o 
   6   6  16      674.26      608.89     44.89 o 
   8   6  16     1898.29     1680.55     71.17 o 
  10   6  16     1245.01     1248.41     88.08 o 
  12   6  16      939.65      927.64     80.82 o 
  14   6  16      849.51      868.28     81.40 o 
 -15   7  16     2668.93     2331.43    120.03 o 
 -13   7  16     5244.91     4695.02    137.90 o 
 -11   7  16     7673.43     7573.47    203.30 o 
  -9   7  16    10017.57     9614.60    210.70 o 
  -7   7  16    10941.40    10309.32    332.10 o 
  -5   7  16    15061.41    15074.44    248.20 o 
  -3   7  16    11148.57    11529.00    194.45 o 
  -1   7  16     2801.71     2933.57    127.11 o 
   1   7  16     4688.24     4676.18    365.03 o 
   3   7  16    12485.03    12200.63    635.31 o 
   5   7  16     3885.00     3537.28    102.65 o 
   7   7  16     3325.30     3197.27     99.78 o 
   9   7  16     4018.87     3616.23    143.32 o 
  11   7  16     2917.21     2644.15    124.81 o 
  13   7  16     1937.07     1765.81    110.42 o 
 -14   8  16      103.38      154.89     40.44 o 
 -12   8  16      569.54      543.26     54.31 o 
 -10   8  16     1043.58     1179.19     79.23 o 
  -8   8  16      103.88      144.34     31.39 o 
  -6   8  16        6.55       51.43     33.46 o 
  -4   8  16       78.07       60.94     25.86 o 
  -2   8  16      437.29      393.69     34.75 o 
   0   8  16        2.08      -10.05     20.05 o 
   2   8  16       60.07       56.29     24.85 o 
   4   8  16       26.16       59.08     24.24 o 
   6   8  16     1543.23     1784.97     72.77 o 
   8   8  16     1020.39     1195.01     87.10 o 
  10   8  16      263.89      352.36     59.13 o 
  12   8  16      307.18      323.32     68.44 o 
 -13   9  16      425.77      574.75     59.26 o 
 -11   9  16      890.38      957.85     67.28 o 
  -9   9  16     2008.17     2179.81     87.89 o 
  -7   9  16     1832.92     1814.88     99.40 o 
  -5   9  16     1796.76     1636.99     88.42 o 
  -3   9  16     1108.73     1027.42     56.72 o 
  -1   9  16       30.53       33.67     18.98 o 
   1   9  16       28.49       20.27     23.46 o 
   3   9  16       12.01       13.80     23.39 o 
   5   9  16        6.28       26.62     36.55 o 
   7   9  16       19.31        0.91     37.91 o 
   9   9  16       22.67       17.65     37.48 o 
  11   9  16      266.90      203.25     52.47 o 
 -12  10  16       34.32       81.95     35.04 o 
 -10  10  16        1.36       24.86     30.82 o 
  -8  10  16       38.41       90.76     42.76 o 
  -6  10  16       72.34       41.73     36.46 o 
  -4  10  16      531.72      578.35     62.83 o 
  -2  10  16      230.71      201.15     35.18 o 
   0  10  16        1.73      -32.75     22.46 o 
   2  10  16      260.53      299.74     39.17 o 
   4  10  16     1305.22     1514.78    148.41 o 
   6  10  16      210.18      329.26     59.53 o 
   8  10  16        3.91      -12.12     42.05 o 
  10  10  16       20.07       35.86     82.13 o 
 -11  11  16      458.71      418.39    109.15 o 
  -9  11  16      993.36      950.80     88.09 o 
  -7  11  16      684.07      644.74     70.48 o 
  -5  11  16      433.47      406.88     56.58 o 
  -3  11  16     1143.03     1268.57     86.59 o 
  -1  11  16     1332.16     1284.81     92.31 o 
   1  11  16     2750.73     2761.16     93.97 o 
   3  11  16     1960.73     1707.60     94.58 o 
   5  11  16     1744.15     1608.87    217.60 o 
   7  11  16     1214.62     1254.15     96.12 o 
   9  11  16      840.39      894.34     90.05 o 
 -10  12  16       11.95       15.08     48.02 o 
  -8  12  16        0.32       21.48     31.54 o 
  -6  12  16        4.75        6.59     33.03 o 
  -4  12  16        5.59       24.68     31.72 o 
  -2  12  16      193.02      277.65     48.57 o 
   0  12  16        5.08        7.79     31.75 o 
   2  12  16      229.64      304.47     42.48 o 
   4  12  16      284.92      305.86     58.47 o 
   6  12  16      305.77      368.11     67.06 o 
   8  12  16      791.54      795.49     88.73 o 
  -7  13  16     2781.49     2777.71    234.80 o 
  -5  13  16     2697.12     3054.13    140.17 o 
  -3  13  16     3102.82     3226.13    192.33 o 
  -1  13  16     3380.68     3644.54    150.39 o 
   1  13  16     1971.53     2146.20    111.10 o 
   3  13  16     1221.53     1379.29     96.54 o 
   5  13  16      957.58     1017.50    204.62 o 
  -4  14  16       42.08       49.78     33.99 o 
  -2  14  16       91.01       79.18     39.08 o 
   0  14  16      138.16      104.11     51.24 o 
   2  14  16      390.46      402.92    102.48 o 
 -17   1  17       73.15      141.54     44.64 o 
 -15   1  17      143.82      195.14     49.37 o 
 -13   1  17     2425.99     2478.60    111.13 o 
 -11   1  17     4094.70     3756.39    105.26 o 
  -9   1  17     2531.71     2367.29    108.32 o 
  -7   1  17     3098.65     3134.60     73.35 o 
  -5   1  17     3824.85     3950.04     81.90 o 
  -3   1  17    22387.50    22921.38    344.50 o 
  -1   1  17     6646.79     7172.52    109.04 o 
   1   1  17     2688.05     2549.32     93.37 o 
   3   1  17     2426.12     2284.57     62.33 o 
   5   1  17     4162.22     3973.37     90.71 o 
   7   1  17     2761.14     2642.14     73.65 o 
   9   1  17      323.82      339.91     32.54 o 
  11   1  17     2400.14     2480.41     76.64 o 
  13   1  17      699.34      763.25     56.51 o 
  15   1  17      221.04      370.48     61.42 o 
 -16   2  17     1925.05     1990.47    107.93 o 
 -14   2  17     3317.57     3386.63    136.74 o 
 -12   2  17     5741.76     5406.00    257.86 o 
 -10   2  17    13195.78    12709.26    215.67 o 
  -8   2  17    13482.16    13194.40    218.08 o 
  -6   2  17    32380.68    32241.86    480.56 o 
  -4   2  17    24456.08    23795.85    359.50 o 
  -2   2  17    20506.67    20019.15    269.72 o 
   0   2  17    19951.53    21043.65    281.50 o 
   2   2  17     2317.93     2391.19     73.38 o 
   4   2  17      145.58      202.72     25.47 o 
   6   2  17     3391.99     3079.81    137.39 o 
   8   2  17       77.88      143.33     24.86 o 
  10   2  17      135.44      225.99     35.36 o 
  12   2  17     1342.01     1504.07     60.50 o 
  14   2  17      801.79      974.07     63.93 o 
 -17   3  17      418.99      408.16     62.28 o 
 -15   3  17     2197.15     2056.34    106.22 o 
 -13   3  17     4144.61     4123.20    120.06 o 
 -11   3  17     7009.35     7034.89    163.55 o 
  -9   3  17    15616.50    16042.60    417.44 o 
  -7   3  17    27862.69    28032.20    424.71 o 
  -5   3  17    23113.80    22268.62    340.90 o 
  -3   3  17    28690.74    28390.88    375.36 o 
  -1   3  17    38611.08    39134.11    507.39 o 
   1   3  17    23831.24    24167.02    366.20 o 
   3   3  17    20535.62    20366.37    370.12 o 
   5   3  17    19532.07    17432.80    861.82 o 
   7   3  17     5845.44     5868.09    122.32 o 
   9   3  17     6275.61     6157.04    219.35 o 
  11   3  17     3766.49     3988.30    100.36 o 
  13   3  17     3249.06     3297.00    137.65 o 
  15   3  17     1888.64     1988.41     86.30 o 
 -16   4  17     1291.69     1317.41     97.22 o 
 -14   4  17     2482.85     2453.19     93.26 o 
 -12   4  17     5403.56     5348.02    140.82 o 
 -10   4  17     6274.94     6262.23    150.12 o 
  -8   4  17    18467.12    18836.26    299.69 o 
  -6   4  17    27543.19    27592.07    418.73 o 
  -4   4  17    26209.21    26126.95    349.00 o 
  -2   4  17    29310.29    30348.03    400.59 o 
   0   4  17    18688.99    17898.08    280.43 o 
   2   4  17     8194.24     8260.08    173.35 o 
   4   4  17     4272.95     4004.34    301.72 o 
   6   4  17      680.89      700.05     46.46 o 
   8   4  17     1603.49     1440.96     64.84 o 
  10   4  17     1703.63     1669.24    118.29 o 
  12   4  17      978.98     1223.25    101.43 o 
  14   4  17      370.86      466.95     60.27 o 
 -15   5  17     1064.97     1220.96     79.19 o 
 -13   5  17     2511.42     2553.28     94.65 o 
 -11   5  17     5629.81     5736.62    145.98 o 
  -9   5  17     9177.19     9239.81    213.95 o 
  -7   5  17     9193.60     8947.33    160.42 o 
  -5   5  17    12207.15    11508.29    468.19 o 
  -3   5  17     5996.65     5779.85     96.68 o 
  -1   5  17     3649.25     3500.53     79.14 o 
   1   5  17     5287.72     5315.16    124.99 o 
   3   5  17     4684.17     4005.50    146.54 o 
   5   5  17     1764.90     1770.09     69.03 o 
   7   5  17     5782.94     6087.57    148.20 o 
   9   5  17     3208.62     3116.10    158.30 o 
  11   5  17     2181.66     2186.23    110.97 o 
  13   5  17     1342.39     1341.29    144.60 o 
 -16   6  17        2.65       50.05     31.27 o 
 -14   6  17       11.40        8.19     28.87 o 
 -12   6  17      225.27      292.31     41.13 o 
 -10   6  17        9.07       70.21     27.28 o 
  -8   6  17      271.52      282.65     35.28 o 
  -6   6  17        0.80       17.88     16.85 o 
  -4   6  17     3739.01     3593.81    107.80 o 
  -2   6  17     1450.46     1271.52     54.90 o 
   0   6  17      562.56      528.80     33.00 o 
   2   6  17     5157.00     5152.74    125.99 o 
   4   6  17     3840.05     3805.05    109.81 o 
   6   6  17      128.24      152.22     30.28 o 
   8   6  17      254.02      293.54     37.97 o 
  10   6  17      247.63      224.60     53.50 o 
  12   6  17      134.66      110.13     42.38 o 
  14   6  17      278.61      313.38     58.51 o 
 -15   7  17        2.07       80.73     34.73 o 
 -13   7  17        2.35      -17.29     40.64 o 
 -11   7  17       96.15      107.25     32.19 o 
  -9   7  17      659.20      677.67     51.28 o 
  -7   7  17     1695.64     1351.69     69.05 o 
  -5   7  17      292.16      267.35     28.34 o 
  -3   7  17     1412.81     1254.38     46.32 o 
  -1   7  17     2454.22     2250.58     69.60 o 
   1   7  17     1792.38     1798.33     67.28 o 
   3   7  17     2204.94     2098.50     93.57 o 
   5   7  17      423.66      427.40     40.85 o 
   7   7  17        1.28       30.41     40.48 o 
   9   7  17       49.89       39.66     39.21 o 
  11   7  17      312.09      369.83     62.12 o 
  13   7  17       16.12       75.97     45.98 o 
 -14   8  17     2091.72     2222.51     97.23 o 
 -12   8  17     2908.26     3015.43    107.75 o 
 -10   8  17     3526.80     3758.17    153.53 o 
  -8   8  17     6152.12     6007.75    173.44 o 
  -6   8  17     4596.73     4126.76    115.69 o 
  -4   8  17     6754.20     6222.01    148.95 o 
  -2   8  17     3943.00     3759.70     88.03 o 
   0   8  17     1618.27     1360.97     64.94 o 
   2   8  17     1376.73     1264.23     59.11 o 
   4   8  17      733.61      692.25     48.93 o 
   6   8  17        5.95       16.79     23.62 o 
   8   8  17      406.57      298.56     53.22 o 
  10   8  17      199.64      256.75     52.09 o 
  12   8  17       95.56      110.96     44.69 o 
 -13   9  17     1247.51     1381.42     81.84 o 
 -11   9  17     2482.38     2484.30     97.12 o 
  -9   9  17     4622.15     4678.40    159.35 o 
  -7   9  17     3477.93     3458.77    138.85 o 
  -5   9  17     8818.55     8858.65    249.28 o 
  -3   9  17     6166.98     5950.51    147.57 o 
  -1   9  17     9388.10     9070.59    169.19 o 
   1   9  17     8491.19     8231.05    183.54 o 
   3   9  17     3661.20     3548.82    136.94 o 
   5   9  17     1905.38     2047.02     85.34 o 
   7   9  17     3570.04     3872.49    222.87 o 
   9   9  17     2291.77     2414.55    122.52 o 
  11   9  17     1005.76     1083.99     93.79 o 
 -12  10  17     1554.53     1608.84     96.79 o 
 -10  10  17     2495.90     2281.58     94.32 o 
  -8  10  17     3914.54     3945.87    154.89 o 
  -6  10  17     4636.40     4497.92    162.79 o 
  -4  10  17     8018.29     7980.69    264.63 o 
  -2  10  17     7261.41     7221.60    174.15 o 
   0  10  17     4782.03     4946.74    113.37 o 
   2  10  17     4307.88     4323.05    122.18 o 
   4  10  17     2790.92     3097.79    113.52 o 
   6  10  17     1220.97     1380.08     94.99 o 
   8  10  17      960.72     1136.55    134.77 o 
  10  10  17      869.96      812.79     85.57 o 
 -11  11  17     1764.30     1905.22    121.10 o 
  -9  11  17     2205.40     2098.71    115.19 o 
  -7  11  17     3039.19     2548.31    216.20 o 
  -5  11  17     1821.10     1843.13     98.28 o 
  -3  11  17     1651.86     1836.14     97.42 o 
  -1  11  17       50.22       53.90     26.45 o 
   1  11  17      361.64      355.21     41.09 o 
   3  11  17      604.58      635.82     52.90 o 
   5  11  17      697.12      670.72     74.14 o 
   7  11  17      587.61      637.58     78.45 o 
   9  11  17      678.86      724.05     84.72 o 
  -8  12  17       29.31       75.93     39.40 o 
  -6  12  17      326.10      348.31     86.34 o 
  -4  12  17      443.66      428.25     59.62 o 
  -2  12  17     1308.38     1365.41     92.78 o 
   0  12  17     1389.27     1364.95     97.04 o 
   2  12  17      675.02      691.38     63.03 o 
   4  12  17      396.46      484.68     68.56 o 
   6  12  17      819.68     1091.74    102.13 o 
  -7  13  17        9.75       36.56     37.28 o 
  -5  13  17        0.07       -0.84     27.99 o 
  -3  13  17      145.66      178.80     45.63 o 
  -1  13  17       41.56       71.55     56.86 o 
   1  13  17      388.57      368.42     47.74 o 
   3  13  17      293.37      343.96     61.06 o 
   5  13  17       11.43       28.80     46.07 o 
  -2  14  17      586.39      605.43     73.14 o 
   0  14  17      348.67      331.58     53.78 o 
 -16   0  18     2222.33     2149.36    160.04 o 
 -14   0  18     2620.77     2592.29    165.66 o 
 -12   0  18     5310.42     5364.98    240.77 o 
 -10   0  18     3941.07     4005.33    128.98 o 
  -8   0  18     6178.89     6519.57    175.69 o 
  -6   0  18    15079.48    15669.07    353.25 o 
  -4   0  18    46537.28    48484.23    995.06 o 
  -2   0  18    26136.59    25553.83    537.93 o 
   0   0  18    35400.47    34939.76    720.42 o 
   2   0  18    14490.22    13155.20    238.60 o 
   4   0  18    28878.83    29346.92    630.26 o 
   6   0  18    23599.70    21959.71    490.25 o 
   8   0  18    13269.97    12296.91    305.45 o 
  10   0  18     8115.33     7826.57    221.62 o 
  12   0  18     6915.18     6682.28    203.97 o 
  14   0  18     3247.74     3275.28    193.74 o 
 -17   1  18      213.88      325.90     57.42 o 
 -15   1  18      380.44      503.27     92.66 o 
 -13   1  18       23.14       15.30     32.87 o 
 -11   1  18      268.43      325.50     37.10 o 
  -9   1  18      163.97      217.02     25.99 o 
  -7   1  18     5100.56     5122.46    103.20 o 
  -5   1  18     6573.29     6380.13    117.66 o 
  -3   1  18     5070.98     4646.71     89.67 o 
  -1   1  18    20009.67    19091.54    289.35 o 
   1   1  18    22688.86    23301.70    352.95 o 
   3   1  18     7974.85     8000.77    126.48 o 
   5   1  18     4112.75     3921.58    174.37 o 
   7   1  18     1613.48     1576.45     57.08 o 
   9   1  18       30.34       37.17     21.38 o 
  11   1  18       13.13      -11.36     28.37 o 
  13   1  18       17.29       45.97     30.53 o 
  15   1  18        0.42       56.85     35.15 o 
 -16   2  18      241.17      242.38     50.83 o 
 -14   2  18     1737.87     1708.28     94.79 o 
 -12   2  18     2132.11     2197.14     81.10 o 
 -10   2  18     1372.47     1377.01     51.59 o 
  -8   2  18     3136.27     3131.29     76.39 o 
  -6   2  18    11574.14    12217.80    202.29 o 
  -4   2  18     6754.32     6728.35    121.71 o 
  -2   2  18     8877.55     8762.27    131.58 o 
   0   2  18     3088.08     2763.66     52.90 o 
   2   2  18    17403.55    17838.50    278.75 o 
   4   2  18     7603.77     7462.61    163.95 o 
   6   2  18     4591.09     4692.40    104.44 o 
   8   2  18     3696.52     3542.60     89.39 o 
  10   2  18     5045.13     4839.65    112.72 o 
  12   2  18     1451.09     1493.81     77.10 o 
  14   2  18      925.28     1030.77    122.01 o 
 -17   3  18        9.62       16.40     31.71 o 
 -15   3  18        0.02       62.64     38.18 o 
 -13   3  18       24.96       50.50     30.70 o 
 -11   3  18       24.89      113.15     30.78 o 
  -9   3  18       29.99      118.29     23.74 o 
  -7   3  18      484.15      468.92     31.66 o 
  -5   3  18       52.86       64.63     30.38 o 
  -3   3  18      929.39      986.93     59.95 o 
  -1   3  18      232.22      272.85     18.15 o 
   1   3  18      584.45      524.43     30.50 o 
   3   3  18      104.56      130.91     28.37 o 
   5   3  18        0.42       41.50     27.98 o 
   7   3  18       32.85       49.79     25.82 o 
   9   3  18      171.48      218.41     30.17 o 
  11   3  18      164.07      157.31     35.03 o 
  13   3  18       29.63       61.97     28.33 o 
  15   3  18       53.45      186.51     35.94 o 
 -16   4  18      184.23      198.34     48.87 o 
 -14   4  18      165.10      238.88     40.32 o 
 -12   4  18      221.88      222.54     39.55 o 
 -10   4  18      685.11      692.07     48.26 o 
  -8   4  18      709.35      794.99     57.85 o 
  -6   4  18      145.64      242.79     45.69 o 
  -4   4  18       40.68       68.19     18.62 o 
  -2   4  18     2721.93     2715.60     56.51 o 
   0   4  18      443.58      408.35     28.70 o 
   2   4  18     2444.75     2473.73     77.61 o 
   4   4  18     2601.94     2247.99    122.02 o 
   6   4  18     5179.42     5192.86    131.48 o 
   8   4  18      524.27      474.42     42.95 o 
  10   4  18     2205.18     2233.81     82.96 o 
  12   4  18      869.21     1022.88     82.23 o 
  14   4  18      351.04      341.09     60.37 o 
 -15   5  18       28.42       30.76     31.40 o 
 -13   5  18        2.28       53.97     29.43 o 
 -11   5  18      697.38      677.04     51.90 o 
  -9   5  18       87.64       74.83     28.52 o 
  -7   5  18      802.70      904.88     41.54 o 
  -5   5  18     1379.86     1186.76     72.14 o 
  -3   5  18     6584.88     6155.15    216.54 o 
  -1   5  18     6231.98     5998.36    116.10 o 
   1   5  18     5198.75     4812.11    118.09 o 
   3   5  18     1649.49     1518.66     62.75 o 
   5   5  18     4881.45     4771.16    124.10 o 
   7   5  18     1103.14     1182.08     73.13 o 
   9   5  18      255.43      288.20     38.35 o 
  11   5  18        0.07       56.92     35.78 o 
  13   5  18        0.00       18.18     72.30 o 
 -16   6  18     1720.86     1898.47    112.24 o 
 -14   6  18     1588.60     1566.28     81.23 o 
 -12   6  18     3210.45     3068.30    103.24 o 
 -10   6  18     6273.36     5971.46    150.72 o 
  -8   6  18    12514.49    12448.50    252.73 o 
  -6   6  18    13632.26    13642.45    228.41 o 
  -4   6  18    18368.19    17988.62    308.77 o 
  -2   6  18    18800.25    18414.70    291.84 o 
   0   6  18    19619.04    19562.88    310.11 o 
   2   6  18     7262.42     6842.47    231.99 o 
   4   6  18    11863.22    11641.25    300.58 o 
   6   6  18     5308.29     5175.31    134.20 o 
   8   6  18     8398.56     8167.68    188.35 o 
  10   6  18     3875.85     3936.88    154.54 o 
  12   6  18     2939.64     3041.37    253.75 o 
 -15   7  18      159.45      298.64     46.86 o 
 -13   7  18      658.04      669.76     58.77 o 
 -11   7  18       28.51       86.43     30.78 o 
  -9   7  18     1064.83     1216.08     63.92 o 
  -7   7  18      584.31      680.01     50.34 o 
  -5   7  18     2905.05     2827.19     74.02 o 
  -3   7  18     3607.74     3175.64     93.96 o 
  -1   7  18     2591.39     2291.38     65.24 o 
   1   7  18     1869.32     1575.48     99.34 o 
   3   7  18     7941.68     7589.32    172.25 o 
   5   7  18      631.16      610.68     47.28 o 
   7   7  18      189.56      182.78     34.31 o 
   9   7  18       27.29       -2.97     37.77 o 
  11   7  18       22.60       18.44     37.37 o 
  13   7  18        1.16        6.12     54.75 o 
 -14   8  18     2370.89     2730.93    108.68 o 
 -12   8  18     2201.11     2295.01     93.78 o 
 -10   8  18     5055.44     5119.82    184.77 o 
  -8   8  18     5609.10     5688.07    147.07 o 
  -6   8  18    11458.53    11294.99    458.97 o 
  -4   8  18    13300.74    13023.16    263.37 o 
  -2   8  18    11137.04    10956.66    545.80 o 
   0   8  18     3784.05     3843.54     91.88 o 
   2   8  18     4988.35     4927.44    175.27 o 
   4   8  18      415.75      399.19     41.68 o 
   6   8  18     2815.99     2511.15    115.88 o 
   8   8  18     1828.85     1711.01    104.59 o 
  10   8  18     1178.44     1033.94     88.20 o 
  12   8  18      824.99      805.29     82.74 o 
 -13   9  18        2.46       83.55     35.79 o 
 -11   9  18       88.96      198.37     99.70 o 
  -9   9  18       33.09       71.32     42.46 o 
  -7   9  18       23.22       30.44     44.92 o 
  -5   9  18       32.76      109.94     68.09 o 
  -3   9  18        9.44        8.49     25.46 o 
  -1   9  18       40.97       54.24     23.71 o 
   1   9  18       37.99       16.62     25.80 o 
   3   9  18       98.01       88.27     29.91 o 
   5   9  18      118.09       90.56     30.34 o 
   7   9  18      119.67      129.42     46.96 o 
   9   9  18        2.89       71.97     39.62 o 
  11   9  18        0.20       12.98     38.56 o 
 -12  10  18        5.55       -5.30     27.83 o 
 -10  10  18       58.18      143.75     36.98 o 
  -8  10  18      717.60      988.76     84.84 o 
  -6  10  18      251.99      346.37     55.03 o 
  -4  10  18      323.29      400.34     54.99 o 
  -2  10  18       25.99       49.29     25.54 o 
   0  10  18       48.33       78.68     25.07 o 
   2  10  18     1319.11     1246.82     65.04 o 
   4  10  18      159.45      129.12     36.90 o 
   6  10  18     1048.58     1051.91     86.44 o 
   8  10  18     1011.33     1071.00    165.31 o 
  10  10  18      530.33      576.60     77.76 o 
 -11  11  18       59.89       89.49     51.10 o 
  -9  11  18      171.65      155.35     47.72 o 
  -7  11  18      455.67      459.19     65.27 o 
  -5  11  18      675.17      598.83     66.46 o 
  -3  11  18      932.94      908.30     76.63 o 
  -1  11  18      613.54      543.36     51.00 o 
   1  11  18      779.21      816.91     56.79 o 
   3  11  18      671.75      687.54     65.11 o 
   5  11  18      486.67      656.24     74.14 o 
   7  11  18        0.12       21.87     51.94 o 
   9  11  18        6.13       49.14     68.79 o 
  -8  12  18     2737.69     2885.95    277.62 o 
  -6  12  18     2551.11     2770.71    131.53 o 
  -4  12  18     3100.94     3129.48    137.98 o 
  -2  12  18     2501.40     2414.12    117.13 o 
   0  12  18     4120.18     3993.07    126.30 o 
   2  12  18     2529.39     2357.63     96.67 o 
   4  12  18     2887.82     2970.00    199.70 o 
   6  12  18     1552.73     1583.20    109.57 o 
  -5  13  18      270.52      349.03     76.51 o 
  -3  13  18      345.64      400.83    108.10 o 
  -1  13  18      560.96      725.48     75.49 o 
   1  13  18      279.08      251.90     45.85 o 
   3  13  18       24.17      -31.59     64.58 o 
 -17   1  19      813.98      682.17     75.59 o 
 -15   1  19     1445.45     1457.93     95.55 o 
 -13   1  19     2929.66     2885.64    128.46 o 
 -11   1  19     4137.54     4201.31    113.66 o 
  -9   1  19     9255.58     8966.06    274.14 o 
  -7   1  19     6742.07     6503.13    123.83 o 
  -5   1  19    16616.65    17001.12    267.90 o 
  -3   1  19    21736.11    22410.20    340.18 o 
  -1   1  19    12905.26    13005.80    205.60 o 
   1   1  19    11841.38    11607.90    217.02 o 
   3   1  19     7663.78     7582.14    122.64 o 
   5   1  19     5197.85     4671.51    118.73 o 
   7   1  19     5071.40     5039.98    112.63 o 
   9   1  19      346.99      349.40     49.65 o 
  11   1  19      848.93      820.21     50.03 o 
  13   1  19      187.16      202.73     37.29 o 
  15   1  19      466.37      581.94    143.90 o 
 -16   2  19      147.58      181.55     50.77 o 
 -14   2  19        3.66       22.81     31.70 o 
 -12   2  19      783.68      879.24     55.32 o 
 -10   2  19     2991.39     2651.95     72.25 o 
  -8   2  19     2771.54     2606.05    152.16 o 
  -6   2  19     7548.97     7088.57    131.36 o 
  -4   2  19    20527.23    19989.62    309.02 o 
  -2   2  19     8148.09     7805.10    134.81 o 
   0   2  19     1158.10     1221.76     43.06 o 
   2   2  19     1013.28     1289.22     44.31 o 
   4   2  19      628.16      701.34     60.37 o 
   6   2  19     1276.01     1355.47     53.82 o 
   8   2  19      972.97      965.90     47.93 o 
  10   2  19      236.14      285.81     33.50 o 
  12   2  19      408.77      456.28     40.23 o 
  14   2  19      228.88      268.97     40.98 o 
 -17   3  19     2322.90     2330.11    122.13 o 
 -15   3  19     3724.08     3632.66    293.76 o 
 -13   3  19     7189.54     7020.17    172.36 o 
 -11   3  19    19315.71    18390.06    351.89 o 
  -9   3  19    29326.70    28749.98    441.22 o 
  -7   3  19    39502.50    39153.73   1102.98 o 
  -5   3  19    46822.18    49118.29    717.35 o 
  -3   3  19    54277.60    57862.58    836.19 o 
  -1   3  19    46308.61    47682.54    615.96 o 
   1   3  19    30850.34    31566.00    472.51 o 
   3   3  19    27223.80    25217.62   1602.67 o 
   5   3  19    20524.20    20309.29    377.98 o 
   7   3  19     2951.38     2734.74     89.76 o 
   9   3  19     4785.66     4463.99    107.26 o 
  11   3  19     2519.21     2537.88     79.45 o 
  13   3  19     2371.58     2218.85     90.60 o 
 -16   4  19       42.23      177.05     42.82 o 
 -14   4  19       31.44       50.80     28.88 o 
 -12   4  19      356.67      486.15     48.04 o 
 -10   4  19     1729.83     1717.03     69.79 o 
  -8   4  19     5955.94     5532.02    113.81 o 
  -6   4  19     7743.35     7489.85    139.12 o 
  -4   4  19     5753.27     5451.24    196.27 o 
  -2   4  19     4207.07     4069.78     74.63 o 
   0   4  19     3746.93     3649.23     82.62 o 
   2   4  19      873.59      751.63     58.11 o 
   4   4  19      654.14      608.68     44.82 o 
   6   4  19        7.45        8.39     21.14 o 
   8   4  19      317.97      282.78     36.52 o 
  10   4  19      607.81      631.91     49.24 o 
  12   4  19      314.57      312.94     59.31 o 
  14   4  19      456.65      538.99     64.95 o 
 -15   5  19      721.30      592.28     56.72 o 
 -13   5  19     1577.46     1402.10    102.98 o 
 -11   5  19      917.92      752.62     53.63 o 
  -9   5  19      909.25      837.56     51.91 o 
  -7   5  19     5527.07     5847.89    117.75 o 
  -5   5  19    10349.56    10029.63    499.53 o 
  -3   5  19    11575.03    11710.12    172.88 o 
  -1   5  19     8776.16     9068.14    161.37 o 
   1   5  19    13375.91    12317.15    554.81 o 
   3   5  19    12609.85    12047.90    244.63 o 
   5   5  19     2568.81     2700.89     89.08 o 
   7   5  19     3757.33     3712.82    109.56 o 
   9   5  19     1072.73     1125.80     63.64 o 
  11   5  19      862.02      759.63     75.55 o 
  13   5  19      427.79      528.28     70.48 o 
 -14   6  19       41.77       13.62     27.60 o 
 -12   6  19      230.39      192.73     37.43 o 
 -10   6  19      195.52      241.78     36.84 o 
  -8   6  19       63.59       72.29     25.62 o 
  -6   6  19        2.13        5.78     17.75 o 
  -4   6  19       76.48       72.21     21.45 o 
  -2   6  19      270.36      276.58     28.17 o 
   0   6  19       99.42       68.81     21.91 o 
   2   6  19     1349.57     1184.65     58.00 o 
   4   6  19      705.12      804.40     52.15 o 
   6   6  19      544.15      487.99     44.98 o 
   8   6  19        0.03        5.96     25.76 o 
  10   6  19       20.36       22.40     40.06 o 
  12   6  19        0.44      -30.81     27.74 o 
 -15   7  19      360.71      434.14     86.78 o 
 -13   7  19      931.89      959.80     67.09 o 
 -11   7  19     2596.00     2374.51     90.93 o 
  -9   7  19     3925.98     3639.40    110.59 o 
  -7   7  19     5098.33     4424.15    119.71 o 
  -5   7  19     1598.32     1670.01     56.36 o 
  -3   7  19     1781.95     1829.42     70.45 o 
  -1   7  19     1037.56     1038.90     47.82 o 
   1   7  19     2307.70     2166.51     78.72 o 
   3   7  19     1225.35     1202.65     61.82 o 
   5   7  19       65.19       61.07     28.10 o 
   7   7  19      241.05      202.05     35.82 o 
   9   7  19      279.93      228.19     54.80 o 
  11   7  19      122.39      106.95     48.14 o 
 -14   8  19       70.83      148.04     42.70 o 
 -12   8  19        0.22       40.27     29.06 o 
 -10   8  19        8.66       47.93     32.81 o 
  -8   8  19      639.51      770.33     54.49 o 
  -6   8  19     2671.88     2386.24     84.27 o 
  -4   8  19      996.16     1028.77     57.25 o 
  -2   8  19      773.97      660.59     48.76 o 
   0   8  19     1952.90     1907.69     62.81 o 
   2   8  19      988.48     1021.19     58.55 o 
   4   8  19      124.49      126.50     31.47 o 
   6   8  19      354.82      366.93     51.00 o 
   8   8  19       72.95       17.93     38.63 o 
  10   8  19       11.55       12.48     40.63 o 
  12   8  19        5.63        7.56     42.12 o 
 -13   9  19     2225.83     2032.97     93.69 o 
 -11   9  19     3529.36     3225.29    112.52 o 
  -9   9  19     6474.79     6389.15    165.86 o 
  -7   9  19     7831.05     7454.36    226.90 o 
  -5   9  19    13361.44    12916.38    335.64 o 
  -3   9  19    10544.24    10504.54    282.84 o 
  -1   9  19     8981.61     9034.86    203.64 o 
   1   9  19     6641.25     6806.62    163.20 o 
   3   9  19     5460.66     5239.66    139.17 o 
   5   9  19     2358.24     2296.09     87.89 o 
   7   9  19     2400.48     2365.73    119.37 o 
   9   9  19     1695.62     1628.25    108.48 o 
  11   9  19      773.72      699.56    120.73 o 
 -12  10  19       25.00       47.10     29.43 o 
 -10  10  19      250.99      205.22     39.28 o 
  -8  10  19      659.50      599.22     69.96 o 
  -6  10  19      754.62      731.38     71.69 o 
  -4  10  19     1146.69     1193.70    127.05 o 
  -2  10  19      917.00      921.05     59.29 o 
   0  10  19       65.67      141.27     41.82 o 
   2  10  19       71.27       72.15     30.50 o 
   4  10  19       24.28       60.08     27.83 o 
   6  10  19       29.47       38.01     41.39 o 
   8  10  19        5.13      -27.44     45.28 o 
  -9  11  19      840.16      851.17    131.97 o 
  -7  11  19     2394.41     2137.02    112.16 o 
  -5  11  19     1990.76     2231.50    157.94 o 
  -3  11  19     2840.56     3003.26    129.04 o 
  -1  11  19     5929.79     6036.16    160.43 o 
   1  11  19     5997.21     6079.96    162.77 o 
   3  11  19     2709.98     2989.82    104.83 o 
   5  11  19     2528.53     2662.24    128.20 o 
   7  11  19     1455.55     1707.77    150.92 o 
  -8  12  19      215.25      202.40     61.77 o 
  -6  12  19       66.83       59.76     76.51 o 
  -4  12  19       64.22      133.48     41.16 o 
  -2  12  19       10.91       65.63     36.23 o 
   0  12  19       16.22       44.12     27.97 o 
   2  12  19       31.21       83.22     41.39 o 
   4  12  19        0.41      -21.88     42.15 o 
   6  12  19       70.40       10.05     45.77 o 
  -5  13  19        0.22       87.83     35.57 o 
  -3  13  19       47.27       30.77     33.24 o 
  -1  13  19       17.20       57.58     35.80 o 
   1  13  19        0.63       -7.67     49.95 o 
   3  13  19        7.37       10.53     61.07 o 
 -16   0  20     1596.04     1735.21    153.02 o 
 -14   0  20     1722.58     1766.80    138.99 o 
 -12   0  20     2575.93     2892.02    168.47 o 
 -10   0  20     1210.69     1242.72     96.17 o 
  -8   0  20      247.04      233.08     37.47 o 
  -6   0  20     7263.03     6963.46    205.32 o 
  -4   0  20    30007.08    30625.82    646.89 o 
  -2   0  20    29874.24    29286.50    615.68 o 
   0   0  20    18295.44    18465.35    398.69 o 
   2   0  20    19652.97    19253.86    432.34 o 
   6   0  20    19320.99    18982.07    437.80 o 
   8   0  20     8705.11     8328.31    230.49 o 
  10   0  20     4430.74     4795.96    162.80 o 
  12   0  20     1299.45     1158.98     82.45 o 
  14   0  20     1137.47     1024.84    121.44 o 
 -17   1  20      309.86      350.02     59.19 o 
 -15   1  20      289.77      270.59     52.11 o 
 -13   1  20      669.15      639.57     66.49 o 
 -11   1  20     2343.48     2393.90     91.27 o 
  -9   1  20     2100.22     2347.78     66.30 o 
  -7   1  20      430.87      519.33     32.81 o 
  -5   1  20     5224.25     5220.15    103.47 o 
  -3   1  20    13561.03    13490.84    216.72 o 
  -1   1  20    12629.45    12439.13    199.14 o 
   1   1  20     9226.01     9144.56    158.62 o 
   3   1  20     8918.73     8582.58    354.71 o 
   5   1  20     9474.60     9269.59    171.85 o 
   7   1  20     7403.02     7539.45    150.07 o 
   9   1  20     3902.46     3883.27     98.96 o 
  11   1  20     3179.43     3334.42    118.49 o 
  13   1  20     2478.15     2560.93    168.98 o 
 -16   2  20      121.13      170.47     58.61 o 
 -14   2  20      523.43      532.16     85.99 o 
 -12   2  20      896.24      961.81     91.46 o 
 -10   2  20      235.02      333.61     38.53 o 
  -8   2  20      479.83      452.81     32.53 o 
  -6   2  20     1482.10     1364.82     48.11 o 
  -4   2  20     6013.25     5698.82    109.09 o 
  -2   2  20     9888.57     9715.64    162.86 o 
   0   2  20    13609.05    13208.79    216.06 o 
   2   2  20    14586.78    14324.22    233.20 o 
   4   2  20     8845.54     8427.13    411.58 o 
   6   2  20     5376.00     5123.51    114.19 o 
   8   2  20     1882.33     1857.12     64.43 o 
  10   2  20      960.18      912.37     51.05 o 
  12   2  20      779.46      763.34     49.97 o 
  14   2  20       53.53       61.77     35.74 o 
 -15   3  20        6.63       86.66     38.41 o 
 -13   3  20       78.22       77.75     30.93 o 
 -11   3  20      657.27      709.23     51.87 o 
  -9   3  20     1605.80     1612.47     76.32 o 
  -7   3  20     1461.88     1271.27    118.03 o 
  -5   3  20        2.36       27.78     19.94 o 
  -3   3  20      908.34      881.81     49.99 o 
  -1   3  20     5169.48     4918.92    100.89 o 
   1   3  20     1334.63     1251.42     48.94 o 
   3   3  20      253.08      230.03     34.36 o 
   5   3  20       93.74       59.98     30.53 o 
   7   3  20      214.11      201.51     33.22 o 
   9   3  20      498.19      367.91     40.53 o 
  11   3  20      113.46      158.92     29.20 o 
  13   3  20       25.44       -6.66     48.72 o 
 -16   4  20       46.72      113.41     39.62 o 
 -14   4  20        3.33       14.83     26.86 o 
 -12   4  20        3.22       22.74     27.00 o 
 -10   4  20      269.88      323.53     38.19 o 
  -8   4  20     2273.11     2149.02     63.60 o 
  -6   4  20      931.09      852.96     47.42 o 
  -4   4  20     1257.47     1150.73     56.43 o 
  -2   4  20     5104.93     5118.31    109.52 o 
   0   4  20     6743.63     6360.98    268.09 o 
   2   4  20      511.52      542.48     33.30 o 
   4   4  20      750.45      815.16     50.78 o 
   6   4  20     1620.24     1515.59     65.73 o 
   8   4  20      363.01      395.56     43.38 o 
  10   4  20      246.84      323.56     39.80 o 
  12   4  20      190.42      202.22     47.88 o 
  14   4  20       12.89       33.45     77.92 o 
 -15   5  20       45.27        4.28     29.19 o 
 -13   5  20      296.52      288.70     41.85 o 
 -11   5  20       53.66       85.54     29.92 o 
  -9   5  20      597.65      664.19     48.45 o 
  -7   5  20     1057.75     1031.47     44.60 o 
  -5   5  20     1134.25     1032.88     41.86 o 
  -3   5  20     2165.20     1935.91     82.70 o 
  -1   5  20     9168.31     8838.57    159.95 o 
   1   5  20     8032.89     8132.64    190.07 o 
   3   5  20     8194.21     7657.75    172.83 o 
   5   5  20     2132.53     1998.45     75.83 o 
   7   5  20     2448.29     2525.81     91.71 o 
   9   5  20     3156.57     3402.96    123.94 o 
  11   5  20     2394.56     2497.95    122.13 o 
  13   5  20      835.76      879.47    135.12 o 
 -14   6  20     1318.60     1535.76     81.83 o 
 -12   6  20     1610.03     1766.25     78.61 o 
 -10   6  20     2429.01     2562.21     89.91 o 
  -8   6  20     3040.91     2866.23     91.65 o 
  -6   6  20     5115.56     4891.31    104.88 o 
  -4   6  20    10513.71    10348.48    181.93 o 
  -2   6  20    12010.39    11580.70    566.47 o 
   0   6  20    13796.17    13864.41    233.45 o 
   2   6  20    16997.69    16796.67    322.98 o 
   4   6  20    10743.32    10732.76    253.80 o 
   6   6  20     3996.44     3901.36    162.82 o 
   8   6  20     5034.05     5005.99    198.77 o 
  10   6  20     2191.93     2148.25    114.58 o 
  12   6  20      805.22      866.42     84.88 o 
 -15   7  20      477.91      511.74     68.86 o 
 -13   7  20      654.17      729.24     61.09 o 
 -11   7  20     2013.45     2257.79    113.42 o 
  -9   7  20     2324.76     2507.19     89.44 o 
  -7   7  20     7803.88     7853.51    179.10 o 
  -5   7  20     9993.27     9685.95    176.53 o 
  -3   7  20    10740.72    10161.52    215.68 o 
  -1   7  20    14017.91    13306.10    227.12 o 
   1   7  20    19071.60    17697.42    612.38 o 
   3   7  20     6889.58     6757.77    184.12 o 
   5   7  20     6687.92     6831.26    166.82 o 
   7   7  20     4571.00     4673.80    133.11 o 
   9   7  20     2793.42     2611.58    126.69 o 
  11   7  20      793.02      759.13     81.06 o 
 -14   8  20     1454.28     1474.17     83.25 o 
 -12   8  20      550.44      574.27     55.27 o 
 -10   8  20      605.21      530.67     50.86 o 
  -8   8  20      703.15      719.03     60.11 o 
  -6   8  20     2033.81     2053.67     88.40 o 
  -4   8  20     3718.24     3476.84    120.26 o 
  -2   8  20     6181.89     5883.40    147.38 o 
   0   8  20     4107.63     3961.24    126.20 o 
   2   8  20     5713.86     5668.53    144.06 o 
   4   8  20     2791.08     2821.84     95.43 o 
   6   8  20     3982.94     4080.96    147.71 o 
   8   8  20      731.29      803.96     79.64 o 
  10   8  20      436.58      338.87     58.31 o 
 -13   9  20      245.92      364.49     47.49 o 
 -11   9  20      273.43      331.60     46.21 o 
  -9   9  20     1547.04     1751.82     96.90 o 
  -7   9  20     2287.59     2201.01    110.07 o 
  -5   9  20     3325.80     3257.90    131.98 o 
  -3   9  20     5636.98     5538.82    145.30 o 
  -1   9  20     3999.48     3865.25    115.17 o 
   1   9  20     1413.23     1411.08     58.36 o 
   3   9  20      879.61      891.02     58.32 o 
   5   9  20      305.72      296.57     41.35 o 
   7   9  20       40.10       74.11     46.59 o 
   9   9  20       25.71       69.19     44.65 o 
 -12  10  20       79.64       89.85     49.84 o 
 -10  10  20       11.52       16.20     27.44 o 
  -8  10  20       22.53      -24.08     32.85 o 
  -6  10  20      473.18      484.06     61.55 o 
  -4  10  20     1081.31      970.50     78.38 o 
  -2  10  20      528.29      513.67     48.29 o 
   0  10  20       32.95       59.50     28.25 o 
   2  10  20     1438.53     1427.73     70.34 o 
   4  10  20       30.40       38.06     34.45 o 
   6  10  20      132.20      109.67     82.48 o 
   8  10  20       46.50       28.12     46.59 o 
  -9  11  20       73.58       70.28     44.32 o 
  -7  11  20      157.61      112.70     42.61 o 
  -5  11  20      158.55      160.68     61.42 o 
  -3  11  20      290.59      238.80     62.47 o 
  -1  11  20      194.19      181.68     35.74 o 
   1  11  20     1104.33     1015.94     66.31 o 
   3  11  20     1370.25     1304.13     72.38 o 
   5  11  20     1809.88     2011.43    118.63 o 
   7  11  20     1270.53     1433.40    105.66 o 
  -8  12  20      397.63      378.12     60.17 o 
  -6  12  20      859.78      671.83     75.68 o 
  -4  12  20      950.08     1022.71    137.58 o 
  -2  12  20     1518.87     1554.68    101.00 o 
   0  12  20     3255.04     3263.67    115.35 o 
   2  12  20     1743.33     1806.13    104.59 o 
   4  12  20     1574.35     1657.83    107.15 o 
  -5  13  20     1638.89     2032.84    160.75 o 
  -3  13  20     1816.27     1995.03    111.63 o 
  -1  13  20     2081.13     2329.95    119.61 o 
   1  13  20     1573.24     1876.95     93.33 o 
 -17   1  21      538.29      631.91     76.18 o 
 -15   1  21      433.35      507.77     65.10 o 
 -13   1  21      476.37      548.81     89.50 o 
 -11   1  21        3.10       36.11     26.87 o 
  -9   1  21      216.94      255.09     28.46 o 
  -7   1  21      110.04      161.35     24.34 o 
  -5   1  21      166.72      223.69     24.77 o 
  -3   1  21      230.65      269.72     40.01 o 
  -1   1  21      610.10      784.53     77.00 o 
   1   1  21     1607.57     1586.99     74.44 o 
   3   1  21        0.48       66.55     31.24 o 
   5   1  21      588.69      600.85     58.26 o 
   7   1  21      125.33      150.75     28.88 o 
   9   1  21        1.85       11.75     35.06 o 
  11   1  21       51.29       56.25     25.90 o 
  13   1  21       29.43      141.01     34.52 o 
 -16   2  21     1331.72     1441.34     99.52 o 
 -14   2  21     3381.01     3390.47    141.44 o 
 -12   2  21     3514.59     3294.74    163.18 o 
 -10   2  21     7347.43     7207.53    166.27 o 
  -8   2  21     8779.42     9369.48    169.49 o 
  -6   2  21    20006.38    19952.43    733.25 o 
  -4   2  21    18908.30    19215.53    300.90 o 
  -2   2  21    27391.38    28284.25    423.74 o 
   0   2  21    16696.57    16502.24    263.84 o 
   2   2  21    17126.88    16637.45    472.38 o 
   4   2  21    12018.02    11314.23    233.60 o 
   6   2  21    10683.36    10306.89    190.16 o 
   8   2  21     2435.41     2204.85     72.07 o 
  10   2  21     2345.85     2273.64     75.58 o 
  12   2  21     1537.14     1453.59     88.04 o 
  14   2  21     1233.12     1409.75     78.74 o 
 -15   3  21     1054.58     1087.90    204.27 o 
 -13   3  21     1937.06     1789.49     79.22 o 
 -11   3  21     2306.44     2275.80     83.55 o 
  -9   3  21       65.52      142.86     24.77 o 
  -7   3  21       58.10       71.70     20.93 o 
  -5   3  21      195.51      176.59     22.84 o 
  -3   3  21     3028.67     2953.75    103.86 o 
  -1   3  21       38.36       43.72     18.54 o 
   1   3  21        2.68       -6.52     14.66 o 
   3   3  21      355.85      405.82     30.19 o 
   5   3  21     1419.15     1427.78     64.13 o 
   7   3  21     2169.08     2078.60     79.97 o 
   9   3  21      984.75     1109.03     63.75 o 
  11   3  21      232.65      322.65     34.88 o 
  13   3  21      180.43      160.03     37.22 o 
 -16   4  21     1435.21     1527.89    131.97 o 
 -14   4  21     1819.95     1812.37     82.36 o 
 -12   4  21     4799.58     4442.84    127.35 o 
 -10   4  21     3726.51     3590.26    106.82 o 
  -8   4  21     8275.59     8290.61    155.20 o 
  -6   4  21     8644.81     9005.84    162.49 o 
  -4   4  21    14776.70    15300.34    248.04 o 
  -2   4  21    21528.50    21345.61    333.56 o 
   0   4  21    28701.31    28663.53    499.81 o 
   2   4  21    10070.56     9759.50    262.82 o 
   4   4  21     9038.10     8662.66    191.86 o 
   6   4  21     5259.28     5253.59    137.64 o 
   8   4  21     8732.15     8647.99    199.41 o 
  10   4  21     3034.18     2966.74    129.47 o 
  12   4  21     1435.78     1343.49     95.79 o 
 -15   5  21      484.37      501.50     62.78 o 
 -13   5  21      486.80      587.24     55.40 o 
 -11   5  21      512.15      575.57     50.79 o 
  -9   5  21      711.42      839.10     53.37 o 
  -7   5  21       76.11       93.27     28.77 o 
  -5   5  21       19.87       54.33     17.90 o 
  -3   5  21     1694.70     1544.60     56.65 o 
  -1   5  21      344.00      408.71     32.65 o 
   1   5  21      659.32      639.33     43.16 o 
   3   5  21     1201.14     1163.22     60.30 o 
   5   5  21     1739.87     1587.05    101.41 o 
   7   5  21      720.97      737.15     55.20 o 
   9   5  21      292.26      348.96     90.85 o 
  11   5  21      114.11      125.50     46.33 o 
  13   5  21       44.20       23.77     35.28 o 
 -14   6  21        9.14       -7.02     29.95 o 
 -12   6  21       18.39       19.79     27.90 o 
 -10   6  21       28.44       -5.72     25.43 o 
  -8   6  21      149.73      131.98     29.72 o 
  -6   6  21        5.69       18.29     22.78 o 
  -4   6  21      357.70      467.42     49.78 o 
  -2   6  21       73.85      118.80     24.08 o 
   0   6  21      260.98      332.38     52.48 o 
   2   6  21     2124.21     2031.66     78.30 o 
   4   6  21      149.22      245.22     37.89 o 
   6   6  21     1061.22     1194.62     66.01 o 
   8   6  21      422.51      447.84     47.10 o 
  10   6  21       47.51      163.31     61.07 o 
  12   6  21       11.77      -18.07     34.15 o 
 -13   7  21       68.97       89.72     32.33 o 
 -11   7  21      419.14      324.79     44.12 o 
  -9   7  21      312.08      408.36     43.70 o 
  -7   7  21        0.51       18.98     27.62 o 
  -5   7  21      232.01      216.73     35.51 o 
  -3   7  21       25.49       47.56     24.98 o 
  -1   7  21      573.85      552.74     38.47 o 
   1   7  21       14.47       -5.44     28.17 o 
   3   7  21      655.71      600.94     49.86 o 
   5   7  21      344.18      376.29     59.41 o 
   7   7  21       44.29      160.06     36.42 o 
   9   7  21       34.22       25.04     41.43 o 
  11   7  21       67.84      164.46     52.44 o 
 -12   8  21     1201.29     1190.24     73.12 o 
 -10   8  21     2050.89     1877.98     90.11 o 
  -8   8  21     3590.90     3298.13    135.08 o 
  -6   8  21     6212.23     5637.52    185.47 o 
  -4   8  21     6404.80     6018.13    188.75 o 
  -2   8  21     4015.49     3957.23    115.25 o 
   0   8  21     3270.17     3263.25     86.97 o 
   2   8  21     4136.65     3940.16    115.84 o 
   4   8  21     1472.37     1390.36     69.61 o 
   6   8  21     1674.04     1748.08     78.71 o 
   8   8  21     1366.66     1347.32     97.22 o 
  10   8  21      558.25      495.32    120.38 o 
 -11   9  21      309.76      308.19     42.97 o 
  -9   9  21      377.08      415.93     44.97 o 
  -7   9  21      333.48      294.16     54.67 o 
  -5   9  21      246.47      215.46     63.53 o 
  -3   9  21        7.76       26.83     24.56 o 
  -1   9  21      242.83      268.66     36.97 o 
   1   9  21       49.00       62.76     22.78 o 
   3   9  21     1560.97     1501.90     80.51 o 
   5   9  21      418.01      556.61     52.43 o 
   7   9  21      358.19      407.01     64.38 o 
   9   9  21      491.16      521.16     71.92 o 
 -10  10  21     1166.83     1317.92     76.39 o 
  -8  10  21     2334.07     2466.14    121.80 o 
  -6  10  21     3645.30     3685.48    183.21 o 
  -4  10  21     5840.84     5902.97    262.18 o 
  -2  10  21     4435.47     4382.03    128.02 o 
   0  10  21     5818.75     5760.14    153.96 o 
   2  10  21     5019.55     4716.46    134.25 o 
   4  10  21     4672.84     4903.15    141.16 o 
   6  10  21     3059.03     2933.63    137.38 o 
   8  10  21     1884.95     1996.33    122.79 o 
  -9  11  21      370.30      480.91     69.98 o 
  -7  11  21      234.72      252.73     81.43 o 
  -5  11  21       29.13       48.34     34.40 o 
  -3  11  21      170.22      231.45     46.09 o 
  -1  11  21      597.70      642.16     56.06 o 
   1  11  21      177.43      188.07     36.75 o 
   3  11  21       95.58       87.74     45.66 o 
   5  11  21      470.62      453.03     69.36 o 
   7  11  21      209.13      166.62     70.19 o 
  -6  12  21       34.59       76.43     35.87 o 
  -4  12  21      381.50      453.41     60.56 o 
  -2  12  21     1859.17     1940.73    105.90 o 
   0  12  21     1015.03     1085.71     71.89 o 
   2  12  21     1155.32     1284.48     99.79 o 
   4  12  21      918.32     1048.92     98.62 o 
  -3  13  21        4.13      153.73     49.14 o 
  -1  13  21        6.90       22.96     29.47 o 
 -16   0  22        8.66       19.65     50.54 o 
 -14   0  22       34.18       36.50     53.35 o 
 -12   0  22       96.28       41.41     50.54 o 
 -10   0  22        9.44       26.68     29.66 o 
  -8   0  22      303.83      274.52     41.94 o 
  -6   0  22     1330.49     1213.41     66.65 o 
  -4   0  22     3871.25     3903.41    120.12 o 
  -2   0  22      325.95      391.08     36.49 o 
   0   0  22     3166.94     3003.63    160.75 o 
   2   0  22      964.65      910.02     65.60 o 
   4   0  22     3042.32     3306.78    125.31 o 
   6   0  22     2327.27     2390.70    106.42 o 
   8   0  22     2399.76     2500.88    161.45 o 
  10   0  22     1330.92     1252.24     85.71 o 
  12   0  22     1431.53     1335.10     90.71 o 
  14   0  22      147.14      232.34     65.28 o 
 -15   1  22     2047.72     1998.43    107.85 o 
 -13   1  22     2748.40     2667.32    261.48 o 
 -11   1  22     7270.36     7102.89    167.22 o 
  -9   1  22     8239.12     7849.35    150.10 o 
  -7   1  22     8471.17     8323.97    157.24 o 
  -5   1  22     7445.38     7190.38    249.85 o 
  -3   1  22    19182.75    18804.49    552.17 o 
  -1   1  22    33840.23    32834.93   1136.47 o 
   1   1  22    36013.10    35799.75    760.11 o 
   3   1  22    34547.65    34457.86   1067.66 o 
   5   1  22    33710.14    33166.47    508.94 o 
   7   1  22    16485.31    15858.00    272.27 o 
   9   1  22     8931.72     8553.70    172.47 o 
  11   1  22     4688.71     4667.11    118.07 o 
  13   1  22     2431.66     2343.71     94.62 o 
 -16   2  22      100.82      141.27     45.96 o 
 -14   2  22       53.33      112.74     41.57 o 
 -12   2  22      739.86      685.14     52.96 o 
 -10   2  22        1.26       48.04     26.50 o 
  -8   2  22      915.76      931.36     51.33 o 
  -6   2  22     3163.84     3119.07     76.88 o 
  -4   2  22      267.58      321.96     26.84 o 
  -2   2  22     2861.11     3098.76    179.26 o 
   0   2  22     1503.10     1638.80     52.76 o 
   2   2  22     3439.60     3485.31    101.76 o 
   4   2  22     1259.57     1257.45     62.89 o 
   6   2  22      666.89      602.63     48.75 o 
   8   2  22      134.70      164.26     29.51 o 
  10   2  22      250.84      265.82     37.73 o 
  12   2  22       13.69       21.95     30.70 o 
 -15   3  22       60.75       88.16     41.88 o 
 -13   3  22      370.16      412.91     47.36 o 
 -11   3  22       97.41      114.87     32.10 o 
  -9   3  22       73.71      112.37     23.57 o 
  -7   3  22      394.87      322.14     29.53 o 
  -5   3  22        0.45        8.94     17.22 o 
  -3   3  22       24.50       22.95     20.05 o 
  -1   3  22        2.94       41.44     19.49 o 
   1   3  22      147.85      183.36     23.62 o 
   3   3  22        3.54       -5.12     24.11 o 
   5   3  22      136.57       95.72     28.96 o 
   7   3  22      774.68      674.17     51.66 o 
   9   3  22      292.81      310.44     41.24 o 
  11   3  22      135.23      161.78     68.57 o 
  13   3  22        0.87       66.15     39.66 o 
 -16   4  22      123.79      185.39     45.04 o 
 -14   4  22       69.52       47.03     31.92 o 
 -12   4  22      395.90      379.91     44.81 o 
 -10   4  22      413.73      407.50     43.34 o 
  -8   4  22      989.13      904.93     43.61 o 
  -6   4  22      420.04      527.10     40.61 o 
  -4   4  22      347.08      420.73     29.06 o 
  -2   4  22        2.15       12.27     18.61 o 
   0   4  22      428.23      476.11     33.54 o 
   2   4  22      823.21      773.37     48.13 o 
   4   4  22     1693.21     1632.15    144.63 o 
   6   4  22      805.63      870.85     57.23 o 
   8   4  22      494.92      510.95     52.63 o 
  10   4  22      498.86      482.50     49.70 o 
  12   4  22      100.10       99.17     41.39 o 
 -15   5  22      401.46      453.50     51.19 o 
 -13   5  22     2236.08     2084.42     87.77 o 
 -11   5  22     1919.69     1764.99     76.39 o 
  -9   5  22     2366.95     2163.04    114.74 o 
  -7   5  22     7221.66     6945.83    136.68 o 
  -5   5  22    10076.59    10236.57    180.79 o 
  -3   5  22    12054.82    11845.79    480.35 o 
  -1   5  22    24994.08    24899.75    442.96 o 
   1   5  22    20444.80    18945.21    647.61 o 
   3   5  22    18139.68    17628.21    340.58 o 
   5   5  22    11668.01    11396.89    242.68 o 
   7   5  22     9232.18     9202.13    210.73 o 
   9   5  22     3864.29     3733.57    118.14 o 
  11   5  22     2438.88     2240.11    119.61 o 
 -14   6  22       64.39       78.83     33.48 o 
 -12   6  22       83.29       76.33     31.48 o 
 -10   6  22      151.33       84.04     42.57 o 
  -8   6  22       79.83      111.00     46.51 o 
  -6   6  22      205.19      201.83     25.34 o 
  -4   6  22      314.16      272.77     36.22 o 
  -2   6  22      664.47      699.64     40.00 o 
   0   6  22     1680.95     1547.57     61.80 o 
   2   6  22     3044.89     2882.21    107.39 o 
   4   6  22     4104.76     4047.08    118.48 o 
   6   6  22     2397.00     2330.99    102.70 o 
   8   6  22      867.46      829.72     59.03 o 
  10   6  22      877.39      848.17    127.40 o 
  12   6  22      302.20      267.70     56.97 o 
 -13   7  22     2106.64     2023.54    103.53 o 
 -11   7  22     2135.89     1950.44     83.54 o 
  -9   7  22     3470.17     3437.32    107.66 o 
  -7   7  22     3888.68     3699.52    119.39 o 
  -5   7  22     7558.49     6871.10    408.89 o 
  -3   7  22     7108.67     7022.01    229.19 o 
  -1   7  22     8159.00     8410.49    160.82 o 
   1   7  22    18004.73    18367.75    303.62 o 
   3   7  22    14706.33    14704.79    297.60 o 
   5   7  22     7881.54     7659.37    184.89 o 
   7   7  22     6814.15     6914.09    179.33 o 
   9   7  22     4165.53     3707.98    231.99 o 
  11   7  22     1354.00     1511.90    147.41 o 
 -12   8  22       31.45       35.70     29.94 o 
 -10   8  22      126.81      104.95     37.31 o 
  -8   8  22       10.87       22.57     25.89 o 
  -6   8  22      746.25      821.00     73.11 o 
  -4   8  22     2102.10     2076.78     81.53 o 
  -2   8  22     3784.51     3753.96    112.37 o 
   0   8  22     5323.06     5233.90    120.36 o 
   2   8  22     2343.04     2195.36     75.49 o 
   4   8  22      905.11     1020.99     62.80 o 
   6   8  22      555.50      479.86     51.44 o 
   8   8  22      302.00      259.49     60.00 o 
  10   8  22        2.58       75.58     43.76 o 
 -11   9  22      515.15      561.23     54.48 o 
  -9   9  22      280.28      304.97     60.37 o 
  -7   9  22      194.88      165.46     47.27 o 
  -5   9  22       28.36       44.16     32.71 o 
  -3   9  22       99.06      151.19     44.90 o 
  -1   9  22       77.54      121.67     28.77 o 
   1   9  22      280.79      292.19     32.91 o 
   3   9  22      207.47      153.81     35.28 o 
   5   9  22      372.40      379.22     48.52 o 
   7   9  22      141.22      205.05     57.99 o 
   9   9  22      280.11      298.35     63.77 o 
 -10  10  22       56.85       31.90     40.12 o 
  -8  10  22      230.92      198.58     49.66 o 
  -6  10  22      230.58      152.36     43.76 o 
  -4  10  22      993.86      971.20     80.07 o 
  -2  10  22       75.68      137.52     31.46 o 
   0  10  22       18.06       31.41     26.51 o 
   2  10  22      324.92      389.34     40.25 o 
   4  10  22        7.03       34.15     42.30 o 
   6  10  22      278.79      209.88     60.17 o 
   8  10  22      276.42      325.40     64.76 o 
  -9  11  22      394.97      404.58     66.65 o 
  -7  11  22      831.62      909.13     88.09 o 
  -5  11  22     1000.41      976.06     84.13 o 
  -3  11  22     1044.49     1054.90     85.86 o 
  -1  11  22      972.29     1030.22     68.76 o 
   1  11  22     2482.27     2546.97    105.96 o 
   3  11  22     1671.91     1900.06     87.27 o 
   5  11  22     1207.73     1250.22     99.63 o 
  -6  12  22       53.83       69.17     37.95 o 
  -4  12  22      237.93      164.72     46.72 o 
  -2  12  22       20.32      102.80     55.10 o 
   0  12  22      113.17      128.73     34.10 o 
   2  12  22      240.21      361.61     46.83 o 
 -15   1  23      291.80      457.52     83.88 o 
 -13   1  23      365.50      350.25     54.59 o 
 -11   1  23      946.02      970.84     68.01 o 
  -9   1  23      353.27      409.33     34.16 o 
  -7   1  23       48.52       57.81     20.33 o 
  -5   1  23     2413.32     2414.84     88.25 o 
  -3   1  23     3200.98     3408.66     86.52 o 
  -1   1  23     1193.44     1738.72     87.74 o 
   3   1  23      318.65      291.41     48.30 o 
   5   1  23      244.85      395.77     43.23 o 
   7   1  23      608.72      678.55     66.57 o 
   9   1  23      102.17      149.43     29.18 o 
  11   1  23      274.05      271.44     35.14 o 
  13   1  23      275.10      333.65     47.34 o 
 -16   2  23     1962.20     1993.57    110.44 o 
 -14   2  23     3227.68     3568.82    143.92 o 
 -12   2  23     3786.83     3946.86    117.78 o 
 -10   2  23     4399.20     4440.34    121.54 o 
  -8   2  23     3063.20     2902.74    119.86 o 
  -6   2  23      388.64      458.69     32.28 o 
  -4   2  23       24.93       34.05     17.46 o 
  -2   2  23     1109.37     1036.00     49.03 o 
   0   2  23       78.95       94.10     20.16 o 
   2   2  23       20.08       17.17     25.75 o 
   4   2  23     1717.50     1712.56     73.01 o 
   6   2  23     2588.52     2679.45     92.54 o 
   8   2  23     1688.50     1626.64     66.31 o 
  10   2  23     2742.89     2498.90     82.72 o 
  12   2  23     1067.39      978.29     56.73 o 
 -15   3  23      749.15      768.24     77.67 o 
 -13   3  23     1179.27     1196.91     68.84 o 
 -11   3  23     1706.25     1844.71     76.39 o 
  -9   3  23     2756.47     2891.23     78.90 o 
  -7   3  23     1919.85     2037.21     61.98 o 
  -5   3  23      825.35      933.06     40.62 o 
  -3   3  23     3651.22     3619.88    150.74 o 
  -1   3  23     2356.41     2326.19     65.15 o 
   1   3  23     6692.48     6507.22    127.35 o 
   3   3  23     5010.10     5084.57    132.78 o 
   5   3  23     4234.48     4224.99    119.69 o 
   7   3  23     1209.24     1314.83     67.99 o 
   9   3  23     3213.93     3272.03    109.88 o 
  11   3  23     1762.08     1938.80     82.71 o 
  13   3  23      967.21      994.87     87.11 o 
 -14   4  23     3451.36     3627.83    139.85 o 
 -12   4  23     6366.17     6637.65    168.05 o 
 -10   4  23     4711.90     4798.61    138.67 o 
  -8   4  23     3636.10     3425.28     86.01 o 
  -6   4  23     3102.69     3176.69     78.84 o 
  -4   4  23     3730.85     3418.40    187.47 o 
  -2   4  23     1266.65     1402.78     81.64 o 
   0   4  23     2288.14     2251.60     66.24 o 
   2   4  23      914.90      938.76     44.40 o 
   4   4  23     2355.59     2397.02     87.49 o 
   6   4  23     4378.29     4247.70    124.64 o 
   8   4  23     5046.93     4868.13    202.48 o 
  10   4  23     2199.75     2270.12    169.10 o 
  12   4  23     1395.18     1559.78    103.48 o 
 -15   5  23      142.93      226.14     41.12 o 
 -13   5  23       86.29      140.18     50.58 o 
 -11   5  23      211.62      293.63     40.66 o 
  -9   5  23      764.72      878.02     55.42 o 
  -7   5  23     1356.92     1408.57     53.42 o 
  -5   5  23      239.63      220.67     32.57 o 
  -3   5  23      407.54      385.61     32.24 o 
  -1   5  23     8915.09     8462.26    158.89 o 
   1   5  23     4555.48     4249.52     99.26 o 
   3   5  23     4723.83     4736.79    108.34 o 
   5   5  23     2123.25     2201.50    140.26 o 
   7   5  23     3349.48     3269.62    109.12 o 
   9   5  23      842.28      913.22     68.66 o 
  11   5  23      760.32      724.69     80.40 o 
 -14   6  23      309.00      267.77     40.78 o 
 -12   6  23      327.68      418.13     48.81 o 
 -10   6  23     1120.56     1067.57     63.42 o 
  -8   6  23      318.24      425.49     41.15 o 
  -6   6  23      958.16     1066.76     58.47 o 
  -4   6  23     1098.48     1158.13     60.39 o 
  -2   6  23      623.78      575.72     42.18 o 
   0   6  23      961.93      915.35     54.20 o 
   2   6  23     3143.84     3133.25     84.33 o 
   4   6  23      530.53      567.45     50.86 o 
   6   6  23      465.13      452.92     49.56 o 
   8   6  23      477.84      527.72     52.21 o 
  10   6  23      226.96      250.09     57.33 o 
 -13   7  23       44.53       35.14     30.62 o 
 -11   7  23      167.52      227.04     39.40 o 
  -9   7  23      691.92      725.49     54.90 o 
  -7   7  23     1000.56     1099.00     80.60 o 
  -5   7  23      377.63      387.61     75.64 o 
  -3   7  23      172.76      121.25     30.25 o 
  -1   7  23      443.58      353.37     33.59 o 
   1   7  23      159.24      134.25     27.23 o 
   3   7  23       50.74       41.21     30.74 o 
   5   7  23      194.51      151.16     39.38 o 
   7   7  23       16.56       37.84     30.98 o 
   9   7  23        1.27       65.98     44.16 o 
 -12   8  23      876.22     1182.77     73.62 o 
 -10   8  23     1006.24     1042.39     65.58 o 
  -8   8  23      859.50      865.55     78.47 o 
  -6   8  23     1527.99     1515.34     93.78 o 
  -4   8  23      594.45      578.76     48.47 o 
  -2   8  23       71.97       73.40     27.72 o 
   0   8  23       86.87      121.75     26.79 o 
   2   8  23     1164.72     1109.45     53.96 o 
   4   8  23       97.43       79.89     31.81 o 
   6   8  23      402.29      439.27     49.93 o 
   8   8  23      534.74      467.90     70.48 o 
  10   8  23      414.45      436.13     66.06 o 
 -11   9  23      481.65      615.86     91.22 o 
  -9   9  23      199.97      298.89     55.56 o 
  -7   9  23      597.59      499.37     65.36 o 
  -5   9  23     1240.36     1199.09     85.04 o 
  -3   9  23     2276.19     2191.68     85.31 o 
  -1   9  23     2404.64     2361.07     87.91 o 
   1   9  23     3850.25     3608.39     96.75 o 
   3   9  23     1657.54     1619.36     77.47 o 
   5   9  23     2887.08     3221.59    116.23 o 
   7   9  23     2319.91     2403.36    126.55 o 
 -10  10  23     2002.70     2023.38    118.72 o 
  -8  10  23     1987.84     1987.02    111.99 o 
  -6  10  23     2220.81     2071.00    108.62 o 
  -4  10  23     2247.51     2182.48    109.64 o 
  -2  10  23     1393.92     1371.59     73.03 o 
   0  10  23     2492.72     2473.75     94.61 o 
   2  10  23     1429.26     1540.55     65.47 o 
   4  10  23     1762.80     1899.52     85.88 o 
   6  10  23      972.15      967.89    131.26 o 
  -7  11  23       81.78      121.12     40.62 o 
  -5  11  23      341.69      374.87     88.80 o 
  -3  11  23      428.22      431.86     65.63 o 
  -1  11  23     1792.99     1871.02     84.65 o 
   1  11  23     1888.82     1963.33    104.57 o 
   3  11  23     3116.71     3275.26     98.98 o 
   5  11  23     1835.07     1997.03    119.87 o 
  -4  12  23      257.38      353.17     87.04 o 
  -2  12  23      623.66      746.25    176.89 o 
   0  12  23      197.66      128.65     73.41 o 
   2  12  23      233.48      269.77     43.60 o 
 -16   0  24     3137.35     3245.10    200.76 o 
 -14   0  24     3684.24     3688.73    207.78 o 
 -12   0  24     2922.95     3012.75    174.78 o 
 -10   0  24     4505.74     4779.15    249.54 o 
  -8   0  24    10737.39    11050.04    278.08 o 
  -6   0  24     9421.12     9231.70    236.20 o 
  -4   0  24    30947.79    31851.73    678.82 o 
  -2   0  24    15657.85    16014.21    544.01 o 
   0   0  24    27354.91    28035.74    888.66 o 
   2   0  24    26829.79    26327.21    843.74 o 
   4   0  24    27341.16    26034.52    583.40 o 
   6   0  24    17298.60    17237.71    415.25 o 
   8   0  24    15516.37    15817.67    394.27 o 
  10   0  24     6588.17     6826.47    216.16 o 
  12   0  24     3385.18     4223.58    162.77 o 
 -15   1  24      570.05      545.44    120.73 o 
 -13   1  24     1056.45     1050.60     81.40 o 
 -11   1  24     3029.44     2972.78     97.94 o 
  -9   1  24     7465.52     7499.72    148.05 o 
  -7   1  24     6928.36     6517.75    176.60 o 
  -5   1  24      906.43      885.18     41.31 o 
  -3   1  24     3447.41     3442.75    115.41 o 
  -1   1  24     1436.86     1462.54     82.14 o 
   1   1  24      238.15      246.67     36.54 o 
   3   1  24      118.87      108.92     31.57 o 
   5   1  24      176.92      167.18     36.88 o 
   7   1  24        6.96        3.52     23.21 o 
   9   1  24       75.26      122.26     30.05 o 
  11   1  24       16.54       32.16     23.40 o 
  13   1  24       84.33      250.56     41.17 o 
 -14   2  24     1153.07     1251.98     90.57 o 
 -12   2  24     1375.44     1553.33     99.58 o 
 -10   2  24     3626.55     3655.35    109.47 o 
  -8   2  24     4813.58     4305.86    178.82 o 
  -6   2  24     4643.25     4611.45    100.77 o 
  -4   2  24      220.43      279.17     37.60 o 
  -2   2  24     5325.78     5389.03    128.71 o 
   0   2  24     3870.14     3436.30    233.88 o 
   2   2  24     4638.79     4124.39    150.34 o 
   4   2  24     2874.30     2652.58     91.19 o 
   6   2  24     3183.17     3019.33    100.63 o 
   8   2  24     2732.82     2681.75    105.28 o 
  10   2  24     2276.10     2351.41     80.76 o 
  12   2  24     1006.84     1113.19     60.59 o 
 -15   3  24       27.93      161.14     47.03 o 
 -13   3  24      107.02      118.79     35.01 o 
 -11   3  24        1.24       48.14     29.92 o 
  -9   3  24       15.73        6.35     25.84 o 
  -7   3  24     1144.50     1084.59     47.19 o 
  -5   3  24        3.40       -4.46     21.69 o 
  -3   3  24      696.41      852.48     94.88 o 
  -1   3  24      149.06      205.32     26.20 o 
   1   3  24        7.80       26.90     18.15 o 
   3   3  24      143.55      197.50     34.29 o 
   5   3  24        0.34      -34.46     22.97 o 
   7   3  24     1204.18     1053.38     64.46 o 
   9   3  24        1.75       36.25     29.71 o 
  11   3  24      103.96      119.28     30.96 o 
 -14   4  24        0.90       25.43     31.10 o 
 -12   4  24       53.22       40.94     33.86 o 
 -10   4  24      943.16      935.74     58.78 o 
  -8   4  24      346.01      289.94     30.95 o 
  -6   4  24     1307.29     1263.21    113.26 o 
  -4   4  24     6598.18     6260.18    149.35 o 
  -2   4  24     8915.23     8580.71    206.52 o 
   0   4  24     2667.31     2534.75     76.89 o 
   2   4  24     6301.16     5861.21    122.50 o 
   4   4  24     8956.20     8338.40    193.04 o 
   6   4  24     2171.90     2080.85     85.41 o 
   8   4  24     1506.36     1694.56     79.01 o 
  10   4  24     1083.22     1174.82     71.47 o 
  12   4  24      644.57      805.75     81.64 o 
 -13   5  24     1247.46     1264.91    126.07 o 
 -11   5  24     2075.43     2106.20     89.42 o 
  -9   5  24     3903.56     4093.12    118.25 o 
  -7   5  24     5543.98     5088.12    157.91 o 
  -5   5  24     5484.89     5120.59    132.00 o 
  -3   5  24     2915.13     2855.29    143.77 o 
  -1   5  24     1474.29     1326.09     64.27 o 
   1   5  24      130.41      150.94     27.50 o 
   3   5  24        5.81       19.47     21.53 o 
   5   5  24        7.94       15.16     29.13 o 
   7   5  24       10.87       67.24     31.39 o 
   9   5  24      169.70      125.42     35.88 o 
  11   5  24        0.43       38.44     56.16 o 
 -14   6  24      818.95      800.96     66.26 o 
 -12   6  24     1524.60     1419.15     74.71 o 
 -10   6  24     1826.90     1731.48     77.02 o 
  -8   6  24     3053.76     2820.87    122.63 o 
  -6   6  24     3361.28     3209.87    101.69 o 
  -4   6  24     5779.27     5751.03    145.86 o 
  -2   6  24     8696.36     8719.87    164.63 o 
   0   6  24    12933.09    12693.30    222.95 o 
   2   6  24    13567.56    13189.95    232.32 o 
   4   6  24    10215.31     9910.20    222.39 o 
   6   6  24    10765.80    10425.22    235.48 o 
   8   6  24     6060.97     5767.98    159.05 o 
  10   6  24     3663.65     3635.62    183.21 o 
 -13   7  24      380.88      375.99     51.23 o 
 -11   7  24     1208.70     1254.49     91.02 o 
  -9   7  24     1573.76     1592.82     99.86 o 
  -7   7  24     1933.66     1934.13    102.10 o 
  -5   7  24     3674.40     3702.64    112.31 o 
  -3   7  24      690.92      741.17     53.28 o 
  -1   7  24       37.20       31.77     21.38 o 
   1   7  24      533.66      542.67     58.66 o 
   3   7  24      255.48      269.97     40.43 o 
   5   7  24       76.54      129.89     35.90 o 
   7   7  24        8.56      -42.86     29.14 o 
   9   7  24       37.85      101.19     45.04 o 
 -12   8  24     1476.61     1742.00    103.02 o 
 -10   8  24     1341.21     1519.72    102.39 o 
  -8   8  24      910.10     1027.40     84.94 o 
  -6   8  24     1929.63     1728.76     96.93 o 
  -4   8  24      793.29      796.60     55.90 o 
  -2   8  24      858.74      844.75     56.78 o 
   0   8  24      852.42      846.23     48.02 o 
   2   8  24      875.71      823.04     48.82 o 
   4   8  24     1890.29     1816.97     84.29 o 
   6   8  24     2330.72     2067.60     88.88 o 
   8   8  24     1575.34     1370.64    105.00 o 
 -11   9  24        0.74      -10.10     38.87 o 
  -9   9  24       74.08       44.30     38.43 o 
  -7   9  24       22.16       17.34     32.87 o 
  -5   9  24       24.45       58.39     38.96 o 
  -3   9  24       62.64        8.25     24.68 o 
  -1   9  24       85.42      111.92     32.17 o 
   1   9  24       97.76      160.19     28.50 o 
   3   9  24      126.31      153.29     40.93 o 
   5   9  24        0.22       26.11     27.09 o 
   7   9  24       35.09       47.53     48.61 o 
  -8  10  24        8.75       31.51     38.28 o 
  -6  10  24      256.95      181.41     49.11 o 
  -4  10  24      437.50      379.20     57.82 o 
  -2  10  24      474.29      389.71     56.06 o 
   0  10  24      161.52      124.77     33.34 o 
   2  10  24      180.15      184.68     31.31 o 
   4  10  24      106.01      170.69     38.84 o 
   6  10  24      133.02      193.23     57.97 o 
  -7  11  24      574.47      603.28     73.20 o 
  -5  11  24      627.74      505.02    101.43 o 
  -3  11  24      181.53      156.71     41.20 o 
  -1  11  24      197.72      287.10     41.98 o 
   1  11  24      553.95      512.12     52.80 o 
   3  11  24      189.42      221.96     37.79 o 
  -2  12  24      744.45      712.74     75.70 o 
   0  12  24     1378.47     1382.37     79.91 o 
 -15   1  25     1176.86     1222.71     93.06 o 
 -13   1  25      999.92     1137.38     84.57 o 
 -11   1  25     2163.74     2272.68     86.12 o 
  -9   1  25     2221.56     2333.99     72.27 o 
  -7   1  25     1282.30     1222.96     51.32 o 
  -5   1  25     1087.27     1089.54     72.27 o 
  -3   1  25     1718.95     1620.22     65.55 o 
  -1   1  25      102.24       95.18     33.93 o 
   1   1  25      361.65      442.44     88.09 o 
   3   1  25     3343.38     3044.45     98.83 o 
   5   1  25     1085.35      985.21     61.19 o 
   7   1  25     1075.20      891.59     54.01 o 
   9   1  25     1758.26     1683.55     69.53 o 
  11   1  25      531.25      562.46     46.30 o 
 -14   2  25       78.73      101.71     40.66 o 
 -12   2  25      320.87      384.81     45.04 o 
 -10   2  25      665.45      681.05     51.89 o 
  -8   2  25       16.99       27.29     21.07 o 
  -6   2  25      562.55      633.77     37.83 o 
  -4   2  25       96.93       93.43     25.01 o 
  -2   2  25     1427.83     1550.58     60.89 o 
   0   2  25      268.74      300.95     37.66 o 
   2   2  25      180.58      158.38     34.17 o 
   4   2  25       52.50       33.10     29.81 o 
   6   2  25      665.49      761.99     56.60 o 
   8   2  25      159.38      159.52     34.98 o 
  10   2  25       56.41      115.35     27.66 o 
  12   2  25      169.02      236.35     38.70 o 
 -15   3  25     2583.59     2692.54    126.73 o 
 -13   3  25     5410.77     5462.25    151.00 o 
 -11   3  25     7688.35     7568.33    182.11 o 
  -9   3  25    13431.40    13589.58    294.48 o 
  -7   3  25     7837.56     7766.08    149.92 o 
  -5   3  25     5715.01     5350.24    179.51 o 
  -3   3  25     4373.03     4325.82    114.59 o 
  -1   3  25     7764.65     7514.06    255.83 o 
   1   3  25     6804.03     6959.01    203.15 o 
   3   3  25     6061.99     5761.25    148.35 o 
   5   3  25     5326.04     4826.43    134.79 o 
   7   3  25     4964.32     4682.09    135.61 o 
   9   3  25     4559.54     4218.71    130.43 o 
  11   3  25     3797.43     3717.10    123.34 o 
 -14   4  25       86.54      108.44     34.89 o 
 -12   4  25        5.13       -2.28     27.14 o 
 -10   4  25        2.66       37.61     28.80 o 
  -8   4  25      691.59      566.85     39.80 o 
  -6   4  25       52.29       79.59     27.36 o 
  -4   4  25      221.47      269.83     35.16 o 
  -2   4  25        3.34        2.79     19.77 o 
   0   4  25       50.28       59.56     20.72 o 
   2   4  25      752.24      751.47     54.68 o 
   4   4  25     1247.31     1267.28     67.53 o 
   6   4  25      171.15      168.80     36.20 o 
   8   4  25      499.35      472.42     65.18 o 
  10   4  25      629.25      651.44     58.73 o 
 -13   5  25     2285.70     2200.58     91.41 o 
 -11   5  25     4745.23     4835.44    271.90 o 
  -9   5  25     4273.10     4448.74    125.75 o 
  -7   5  25     7225.73     7242.81    172.80 o 
  -5   5  25     3684.48     3786.46    111.05 o 
  -3   5  25     1928.37     2012.42     76.43 o 
  -1   5  25     1477.51     1594.63     57.65 o 
   1   5  25     3559.25     3789.96     93.91 o 
   3   5  25     1889.37     1852.51     78.99 o 
   5   5  25     1717.33     1812.45    125.42 o 
   7   5  25     2860.59     2782.52    103.00 o 
   9   5  25     2682.11     2913.03    194.25 o 
  11   5  25     1588.65     1547.60    108.93 o 
 -12   6  25       22.26       71.02     32.80 o 
 -10   6  25      250.65      226.24     46.61 o 
  -8   6  25       63.27      123.82     42.88 o 
  -6   6  25       40.70       74.28     30.00 o 
  -4   6  25        9.36       29.88     27.62 o 
  -2   6  25        1.26       -3.31     20.54 o 
   0   6  25       77.23      108.25     25.15 o 
   2   6  25      115.57      180.69     28.73 o 
   4   6  25      844.06      930.81     62.62 o 
   6   6  25      493.22      490.78     53.47 o 
   8   6  25      131.06      192.45     38.56 o 
  10   6  25       10.43       65.73     43.00 o 
 -13   7  25      370.40      333.74     51.66 o 
 -11   7  25      450.60      439.66     49.25 o 
  -9   7  25        9.06       -1.32     36.24 o 
  -7   7  25       58.75      101.08     42.19 o 
  -5   7  25       24.88       43.72     29.00 o 
  -3   7  25       16.29        3.53     22.24 o 
  -1   7  25        2.20       86.03     41.35 o 
   1   7  25       16.27       43.82     21.91 o 
   3   7  25      232.49      247.44     32.18 o 
   5   7  25       32.94       19.30     28.27 o 
   7   7  25      121.28       98.00     35.89 o 
   9   7  25       90.72       89.05     44.61 o 
 -12   8  25       56.67       68.09     58.96 o 
 -10   8  25      108.97      155.93     49.47 o 
  -8   8  25      321.81      327.65     57.02 o 
  -6   8  25      113.84       80.79     45.28 o 
  -4   8  25       13.88       37.57     26.39 o 
  -2   8  25       16.73       43.78     22.97 o 
   0   8  25       41.34       58.23     23.43 o 
   2   8  25       16.13       25.56     20.63 o 
   4   8  25       31.30       43.80     37.95 o 
   6   8  25      130.92      147.63     35.16 o 
   8   8  25      296.73      299.98     66.42 o 
  -9   9  25     2569.06     2462.29    155.83 o 
  -7   9  25     3688.35     3763.32    153.61 o 
  -5   9  25     3206.68     2982.59    130.48 o 
  -3   9  25     2435.00     2151.63     86.69 o 
  -1   9  25     1824.91     1758.80     77.99 o 
   1   9  25     2731.29     2693.97    115.63 o 
   3   9  25     1423.10     1599.59     65.99 o 
   5   9  25     2765.54     2707.16    140.91 o 
   7   9  25     1797.08     1794.01    117.79 o 
  -8  10  25        1.24       19.89     36.59 o 
  -6  10  25       90.78      121.44     38.41 o 
  -4  10  25        0.13        1.72     36.85 o 
  -2  10  25       35.21       64.63     29.48 o 
   0  10  25       70.53      164.58     31.25 o 
   2  10  25      134.53      141.07     32.75 o 
   4  10  25      583.89      506.35     54.22 o 
  -5  11  25     1530.46     1571.72    105.22 o 
  -3  11  25     1064.89     1113.20     89.09 o 
  -1  11  25     1873.32     1952.52     87.85 o 
   1  11  25      892.10      891.55     65.64 o 
   3  11  25     1377.26     1407.35     80.24 o 
 -14   0  26     3175.76     3467.62    203.56 o 
 -12   0  26     4032.19     4321.88    219.71 o 
 -10   0  26    11858.80    12498.23    316.63 o 
  -8   0  26    19513.05    19868.51    457.61 o 
  -6   0  26    19810.25    20150.67    457.45 o 
  -4   0  26    22969.07    23253.38    757.40 o 
  -2   0  26    12474.95    11547.02    424.68 o 
   0   0  26     4192.21     3855.09    197.95 o 
   2   0  26     2430.96     2431.54    153.73 o 
   4   0  26     1893.88     1917.51     98.45 o 
   6   0  26      110.09      180.04     45.03 o 
   8   0  26      973.34     1097.83     82.14 o 
  10   0  26      505.07      566.38     67.50 o 
  12   0  26      422.01      297.28     54.59 o 
 -15   1  26      344.54      486.59     81.07 o 
 -13   1  26     1095.82     1283.71     89.58 o 
 -11   1  26     1713.66     1745.28     75.20 o 
  -9   1  26      482.55      566.43     40.86 o 
  -7   1  26     1569.57     1500.49     56.64 o 
  -5   1  26     4394.91     4146.36    112.62 o 
  -3   1  26     2242.50     2065.32    114.77 o 
  -1   1  26      973.42      991.63     72.45 o 
   1   1  26     2531.79     2171.22     99.47 o 
   3   1  26     3487.55     3259.49    103.87 o 
   5   1  26     3112.75     3358.83    109.69 o 
   7   1  26     1995.98     2256.77     78.62 o 
   9   1  26     1202.14     1403.87     83.29 o 
  11   1  26     1439.61     1660.93     71.17 o 
 -14   2  26      911.16     1127.98    113.72 o 
 -12   2  26     2072.69     2153.21     86.56 o 
 -10   2  26     1909.31     1948.70     79.47 o 
  -8   2  26     3717.78     3948.46     96.91 o 
  -6   2  26     7182.14     7315.73    169.07 o 
  -4   2  26     2670.83     2863.51     89.53 o 
  -2   2  26     2441.76     2615.10    111.63 o 
   0   2  26     2951.45     2862.01    117.88 o 
   2   2  26     1688.41     1680.98     98.32 o 
   4   2  26        6.43        8.85     24.64 o 
   6   2  26      236.58      236.07     39.30 o 
   8   2  26      374.99      468.78     51.26 o 
  10   2  26      471.33      536.76     52.78 o 
 -13   3  26      152.72      192.36     39.27 o 
 -11   3  26       42.51       43.36     28.87 o 
  -9   3  26      581.61      639.17     72.39 o 
  -7   3  26      378.62      438.12     43.64 o 
  -5   3  26       27.06       24.89     24.35 o 
  -3   3  26       12.74       23.60     23.23 o 
  -1   3  26      225.79      222.91     35.30 o 
   1   3  26        0.55        0.09     25.71 o 
   3   3  26        4.30       42.77     29.36 o 
   5   3  26       79.26      113.50     31.57 o 
   7   3  26       52.98       49.95     30.07 o 
   9   3  26       82.39       86.51     32.75 o 
  11   3  26        1.16      105.61     29.47 o 
 -14   4  26      159.94      190.97     45.01 o 
 -12   4  26     1028.73     1059.71     67.41 o 
 -10   4  26     1969.19     1893.39     78.85 o 
  -8   4  26     1074.47     1011.45     60.22 o 
  -6   4  26     1906.75     1857.42     75.06 o 
  -4   4  26     2357.34     2206.31    124.94 o 
  -2   4  26     3660.43     3559.04     89.10 o 
   0   4  26      957.01      849.96     56.42 o 
   2   4  26     1185.27     1116.12     64.27 o 
   4   4  26      519.52      549.46     51.34 o 
   6   4  26      305.75      249.48     41.67 o 
   8   4  26      207.91      230.75     41.28 o 
  10   4  26        0.81       38.22     36.16 o 
 -13   5  26      147.85      163.05     54.65 o 
 -11   5  26      129.02      152.21     36.29 o 
  -9   5  26      295.53      333.37     56.82 o 
  -7   5  26      482.92      546.17     49.38 o 
  -5   5  26        8.12       39.02     27.32 o 
  -3   5  26      488.00      385.70     41.24 o 
  -1   5  26     3485.83     3180.32     85.24 o 
   1   5  26     2438.48     2304.91     71.24 o 
   3   5  26     1354.51     1377.67     71.89 o 
   5   5  26     1461.44     1350.66     74.79 o 
   7   5  26     1982.87     2043.84     88.17 o 
   9   5  26     2062.11     2384.13     98.07 o 
 -12   6  26     2731.80     2820.40    102.82 o 
 -10   6  26     5562.74     5728.65    196.06 o 
  -8   6  26     8161.58     8768.34    264.28 o 
  -6   6  26    11204.15    11204.25    242.04 o 
  -4   6  26    14487.73    14302.52    291.79 o 
  -2   6  26     8606.18     8508.44    220.58 o 
   0   6  26     6892.94     7006.13    144.43 o 
   2   6  26     2674.67     2854.86     88.35 o 
   4   6  26     1151.01     1147.31     69.07 o 
   6   6  26      881.00      886.84     64.76 o 
   8   6  26      333.62      366.30     48.03 o 
  10   6  26      459.42      588.93    113.01 o 
 -11   7  26      438.35      506.25    134.77 o 
  -9   7  26     1387.15     1527.19    101.08 o 
  -7   7  26      678.01      862.17     76.42 o 
  -5   7  26      458.96      458.17     50.75 o 
  -3   7  26      698.13      727.57     53.70 o 
  -1   7  26      899.33      897.13     59.57 o 
   1   7  26     1345.06     1310.46     56.96 o 
   3   7  26     1768.81     1644.43     63.40 o 
   5   7  26     1860.15     1868.05    103.28 o 
   7   7  26     1925.28     1930.33     88.23 o 
   9   7  26     1076.30     1093.94    149.87 o 
 -10   8  26      420.58      445.53     66.01 o 
  -8   8  26     1755.12     1778.53    104.47 o 
  -6   8  26     2392.34     2232.63    111.03 o 
  -4   8  26     2165.82     2357.24    130.56 o 
  -2   8  26     2276.24     2314.94     88.95 o 
   0   8  26     1505.49     1630.86     74.73 o 
   2   8  26      974.30     1085.94     56.39 o 
   4   8  26      772.62      886.08     84.93 o 
   6   8  26      312.21      322.42     77.82 o 
   8   8  26      447.45      364.33     69.58 o 
  -9   9  26      369.79      386.85     61.69 o 
  -7   9  26      198.56      202.39     51.59 o 
  -5   9  26       32.66       23.53     31.87 o 
  -3   9  26       18.93       13.11     26.41 o 
  -1   9  26       70.54       64.46     28.16 o 
   1   9  26       69.60       87.95     29.22 o 
   3   9  26       23.88       50.17     23.51 o 
   5   9  26      106.46      150.98     38.81 o 
  -8  10  26      528.17      564.90     73.21 o 
  -6  10  26     1036.67     1041.07    103.54 o 
  -4  10  26      699.45      722.24     73.20 o 
  -2  10  26       77.72      119.56     33.23 o 
   0  10  26      238.28      277.25     40.36 o 
   2  10  26      206.70      183.69     37.55 o 
   4  10  26      114.68      157.87     36.07 o 
  -5  11  26      192.51      197.73     45.27 o 
  -3  11  26      405.52      414.05    107.05 o 
  -1  11  26      934.29     1023.68     71.72 o 
   1  11  26      529.45      521.84     54.63 o 
 -13   1  27       65.97      139.37     41.94 o 
 -11   1  27        4.31       18.53     28.86 o 
  -9   1  27       22.58       42.30     25.18 o 
  -7   1  27     1281.74     1172.96     51.56 o 
  -5   1  27       30.28       72.53     29.36 o 
  -3   1  27     1911.77     2071.17     99.73 o 
  -1   1  27      145.21      288.28     49.24 o 
   1   1  27      851.44     1045.74     76.44 o 
   3   1  27     1111.38     1159.87     69.93 o 
   5   1  27      623.40      724.28     57.00 o 
   7   1  27       88.82      118.58     29.26 o 
   9   1  27      176.26      209.39     33.00 o 
  11   1  27       30.25       83.66     25.95 o 
 -14   2  27     1747.29     2065.86    212.34 o 
 -12   2  27     3162.01     3089.11    105.16 o 
 -10   2  27     4283.82     4523.24    127.51 o 
  -8   2  27     6424.80     6441.45    138.91 o 
  -6   2  27    10778.60    10675.60    227.33 o 
  -4   2  27     9143.97     9072.67    197.51 o 
  -2   2  27     3462.12     3271.14    129.54 o 
   0   2  27     3022.52     3139.15    125.32 o 
   2   2  27     4414.90     4238.01    123.22 o 
   4   2  27     5437.36     5183.59    143.27 o 
   6   2  27     4231.52     4107.78    126.75 o 
   8   2  27     2806.02     2546.41     98.99 o 
  10   2  27     2347.36     2540.74    100.81 o 
 -13   3  27      118.40      110.69     35.86 o 
 -11   3  27      246.66      344.60     44.00 o 
  -9   3  27     1194.64     1192.50     63.98 o 
  -7   3  27       97.23      151.10     50.01 o 
  -5   3  27     2268.08     2348.34    122.36 o 
  -3   3  27      970.10      921.62     53.03 o 
  -1   3  27     2965.76     2453.88    136.18 o 
   1   3  27     1987.86     2037.35    125.32 o 
   3   3  27     2219.99     2047.76     85.17 o 
   5   3  27      585.32      548.60     52.27 o 
   7   3  27      800.49      895.45     72.41 o 
   9   3  27      126.68      160.33     38.75 o 
 -14   4  27     2191.26     2269.57     93.83 o 
 -12   4  27     3502.53     3616.26    117.94 o 
 -10   4  27     5265.18     5136.26    139.54 o 
  -8   4  27     8493.13     8481.50    242.87 o 
  -6   4  27     8762.76     8807.62    199.44 o 
  -4   4  27     6545.33     6706.51    184.12 o 
  -2   4  27     7977.27     7784.23    178.52 o 
   0   4  27     5060.69     4968.59    135.08 o 
   2   4  27     2675.71     2476.22    106.33 o 
   4   4  27     2414.10     2103.36     87.22 o 
   6   4  27     4359.53     4249.31    131.01 o 
   8   4  27     3668.93     3719.10    227.21 o 
  10   4  27     3065.92     3132.72    114.64 o 
 -13   5  27        2.54       22.13     30.40 o 
 -11   5  27        8.96       27.99     37.98 o 
  -9   5  27        8.47       53.28     41.07 o 
  -7   5  27     1212.08     1404.41     71.60 o 
  -5   5  27      539.34      513.12     48.28 o 
  -3   5  27      836.37      923.64     57.10 o 
  -1   5  27     1239.29     1287.20     55.16 o 
   1   5  27     2339.01     2333.82     89.62 o 
   3   5  27      349.03      389.04     46.15 o 
   5   5  27      223.41      268.23     42.72 o 
   7   5  27        1.84       -9.06     36.55 o 
   9   5  27       23.66       -5.38     29.09 o 
 -12   6  27       43.60       24.23     41.55 o 
 -10   6  27      403.89      497.73     68.15 o 
  -8   6  27     1343.73     1527.13     98.32 o 
  -6   6  27     1543.96     1412.08     89.78 o 
  -4   6  27     1190.06     1197.07     66.07 o 
  -2   6  27      369.60      443.12     45.94 o 
   0   6  27      274.11      334.90     35.24 o 
   2   6  27      411.22      505.73     50.86 o 
   4   6  27      418.96      493.16     51.34 o 
   6   6  27       27.95       40.46     30.13 o 
   8   6  27       57.13       51.37     30.18 o 
 -11   7  27       36.01       -7.03     34.86 o 
  -9   7  27       55.14       53.06     43.87 o 
  -7   7  27       14.80      -35.23     31.70 o 
  -5   7  27        1.88      -19.07     25.45 o 
  -3   7  27        8.90       28.41     25.17 o 
  -1   7  27      106.52      132.48     31.40 o 
   1   7  27      527.67      584.78     55.84 o 
   3   7  27      174.53      252.67     42.09 o 
   5   7  27      267.19      264.52     43.24 o 
   7   7  27      337.27      484.19     86.07 o 
 -10   8  27      967.13      803.60     83.87 o 
  -8   8  27      985.80      785.80     80.45 o 
  -6   8  27      662.64      563.06     67.73 o 
  -4   8  27      335.93      235.09     37.23 o 
  -2   8  27      617.80      586.13     59.07 o 
   0   8  27      563.08      498.94     55.23 o 
   2   8  27      721.25      708.20     48.67 o 
   4   8  27      712.76      655.34     60.48 o 
   6   8  27     1132.93     1056.21     81.35 o 
  -9   9  27      107.89       10.37     86.69 o 
  -7   9  27      491.90      507.48     67.86 o 
  -5   9  27      869.71      802.35     76.34 o 
  -3   9  27      324.56      282.63     40.77 o 
  -1   9  27      522.71      547.70     51.68 o 
   1   9  27      982.76      896.70     62.17 o 
   3   9  27      965.38      855.98     66.97 o 
   5   9  27      516.37      597.59     60.58 o 
  -6  10  27     2806.81     3039.12    138.15 o 
  -4  10  27     2708.90     2797.54    129.76 o 
  -2  10  27     1500.07     1621.80     80.50 o 
   0  10  27     1584.28     1707.26     81.44 o 
   2  10  27     1187.86     1384.68    114.06 o 
 -14   0  28      402.83      442.93     89.15 o 
 -12   0  28        4.10       21.76     49.14 o 
 -10   0  28       21.28       63.19     37.91 o 
  -8   0  28      227.90      279.30     47.17 o 
  -6   0  28       16.36      -52.65     45.63 o 
  -4   0  28      397.10      354.48     77.92 o 
  -2   0  28      171.86       60.37     54.75 o 
   0   0  28       24.75      -17.55     46.33 o 
   2   0  28       85.54       83.53     52.65 o 
   4   0  28       94.46      112.31     54.75 o 
   6   0  28      704.95      690.85     71.85 o 
   8   0  28       30.12       94.06     40.12 o 
  10   0  28      118.91      123.97     81.07 o 
 -13   1  28     1913.28     1991.23    129.16 o 
 -11   1  28     4731.90     5144.69    141.26 o 
  -9   1  28     8504.71     9095.13    176.10 o 
  -7   1  28    12648.51    12936.45    266.70 o 
  -5   1  28    16867.22    17490.30    427.10 o 
  -3   1  28    18885.12    19679.36    471.04 o 
  -1   1  28    13261.00    13617.83    349.43 o 
   1   1  28    10462.28    10737.12    292.82 o 
   3   1  28     6731.45     6722.18    170.34 o 
   5   1  28     2094.52     2305.00     91.43 o 
   7   1  28      587.02      574.38     57.20 o 
   9   1  28      527.87      555.34     47.23 o 
 -14   2  28       34.41       76.71     81.43 o 
 -12   2  28      107.60      154.70     45.23 o 
 -10   2  28        4.83       36.60     46.02 o 
  -8   2  28      140.71      149.71     34.41 o 
  -6   2  28        0.26       45.99     31.85 o 
  -4   2  28        1.36        4.32     35.07 o 
  -2   2  28       55.21      106.34     40.70 o 
   0   2  28        6.72       59.51     35.08 o 
   2   2  28        3.83       63.58     30.96 o 
   4   2  28      540.11      509.54     51.41 o 
   6   2  28        4.53       28.15     26.77 o 
   8   2  28      115.31      148.42     37.99 o 
  10   2  28       35.98       70.37     30.10 o 
 -13   3  28      124.68      161.31     36.92 o 
 -11   3  28       94.75      182.74     36.35 o 
  -9   3  28        1.33       43.41     34.86 o 
  -7   3  28      153.14      235.46     37.06 o 
  -5   3  28      655.45      675.97     51.07 o 
  -3   3  28      213.19      202.40     55.45 o 
  -1   3  28      236.52      241.65     49.88 o 
   1   3  28       14.61       53.25     30.37 o 
   3   3  28       44.91       47.31     36.50 o 
   5   3  28       53.90      104.55     32.19 o 
   7   3  28       98.47      190.28     39.11 o 
   9   3  28       51.22      137.55     39.05 o 
 -12   4  28        0.98      -39.50     26.33 o 
 -10   4  28       35.40      -16.61     35.68 o 
  -8   4  28       80.59       96.59     38.87 o 
  -6   4  28        2.27       11.20     30.45 o 
  -4   4  28       20.96      -12.11     24.59 o 
  -2   4  28      562.68      495.85     62.33 o 
   0   4  28      158.66      147.13     34.93 o 
   2   4  28      145.76      108.55     35.06 o 
   4   4  28      406.69      390.66     48.17 o 
   6   4  28        0.39       31.54     28.59 o 
   8   4  28       84.54      106.14     33.71 o 
 -11   5  28     2891.51     2978.23    134.95 o 
  -9   5  28     3986.38     3981.05    182.16 o 
  -7   5  28     6014.97     6171.07    159.63 o 
  -5   5  28     6982.04     7361.15    189.31 o 
  -3   5  28    10521.37    10695.67    232.73 o 
  -1   5  28    10149.38     9993.49    222.07 o 
   1   5  28     5487.88     5544.96    149.72 o 
   3   5  28     1878.30     1776.20     81.37 o 
   5   5  28     2366.66     2188.36     92.48 o 
   7   5  28     1274.89     1305.82     77.82 o 
   9   5  28      620.26      631.84     61.09 o 
 -12   6  28       15.35      -30.36     57.56 o 
 -10   6  28        0.15      -15.25     34.28 o 
  -8   6  28      389.46      450.36     63.82 o 
  -6   6  28       66.38       41.57     30.58 o 
  -4   6  28        3.12       13.12     26.08 o 
  -2   6  28       45.41       59.83     29.09 o 
   0   6  28       28.68       47.68     31.51 o 
   2   6  28      118.05      120.36     36.20 o 
   4   6  28       64.78       82.36     33.98 o 
   6   6  28      133.00      168.39     40.69 o 
   8   6  28      161.49      170.05     40.16 o 
 -11   7  28     1690.13     1796.91    113.41 o 
  -9   7  28     4626.20     5165.92    188.33 o 
  -7   7  28     6979.05     7519.49    313.77 o 
  -5   7  28     6830.90     6962.35    175.84 o 
  -3   7  28     5497.66     5372.90    146.63 o 
  -1   7  28     7180.02     7446.98    182.97 o 
   1   7  28     6224.74     6254.80    164.83 o 
   3   7  28     4025.20     4336.71    133.36 o 
   5   7  28     1840.02     1969.83     91.52 o 
   7   7  28     1570.57     1732.84     88.66 o 
 -10   8  28      126.94       89.15     73.00 o 
  -8   8  28        0.45        6.33     38.26 o 
  -6   8  28       58.63       75.24     39.96 o 
  -4   8  28        0.17       33.91     25.03 o 
  -2   8  28      107.06       88.55     29.30 o 
   0   8  28      275.93      311.22     41.10 o 
   2   8  28      284.08      286.41     43.73 o 
   4   8  28      157.33      199.06     42.01 o 
   6   8  28       21.01       38.52     44.36 o 
  -7   9  28      121.19      130.32     44.16 o 
  -5   9  28       92.91      114.07     37.72 o 
  -3   9  28       17.66       19.63     28.69 o 
  -1   9  28      114.83      193.72     58.23 o 
   1   9  28      101.95      224.84     35.93 o 
   3   9  28      206.37      279.70     44.64 o 
  -4  10  28       16.85       30.48     64.23 o 
  -2  10  28      350.38      365.22     48.69 o 
   0  10  28      298.48      328.48     46.29 o 
   2  10  28      404.71      484.34     85.64 o 
 -13   1  29      735.43      865.69     77.31 o 
 -11   1  29      333.11      438.10     46.55 o 
  -9   1  29      116.33      139.59     33.17 o 
  -7   1  29        8.03       15.55     28.70 o 
  -5   1  29     2692.75     2499.78    116.88 o 
  -3   1  29      283.67      390.28     79.32 o 
  -1   1  29      351.07      558.87     65.02 o 
   1   1  29       54.52      171.44     43.51 o 
   3   1  29      440.21      440.49     57.55 o 
   5   1  29      219.57      400.82     58.07 o 
   7   1  29      554.30      634.66     58.48 o 
   9   1  29      268.80      334.64     44.77 o 
 -12   2  29      338.05      422.35     49.36 o 
 -10   2  29      575.53      605.54     66.26 o 
  -8   2  29     1685.08     1681.14     76.16 o 
  -6   2  29      792.65      867.52     57.08 o 
  -4   2  29     4320.61     4747.51    167.39 o 
  -2   2  29     5951.70     5862.85    192.06 o 
   0   2  29     6020.73     5781.80    191.33 o 
   2   2  29     6588.70     6710.07    171.89 o 
   4   2  29     6238.80     5907.87    160.04 o 
   6   2  29     2071.68     1943.47    100.81 o 
   8   2  29     1875.39     1779.89     86.19 o 
 -13   3  29     1236.26     1576.56     94.47 o 
 -11   3  29     2690.39     2705.23    125.01 o 
  -9   3  29     2363.85     2412.05    113.81 o 
  -7   3  29     3049.33     2919.20    209.08 o 
  -5   3  29     2369.48     2357.10     86.83 o 
  -3   3  29     3555.83     3268.77    134.94 o 
  -1   3  29     1162.89     1241.15    112.31 o 
   1   3  29      912.74      811.40     60.03 o 
   3   3  29     1012.83     1082.63     68.74 o 
   5   3  29      866.47      841.12     64.06 o 
   7   3  29      579.28      613.43     62.23 o 
   9   3  29     1059.55     1104.48     74.62 o 
 -12   4  29      387.13      448.32     66.96 o 
 -10   4  29      285.39      357.54     57.56 o 
  -8   4  29      728.94      891.32     75.99 o 
  -6   4  29     4711.89     4558.25    129.59 o 
  -4   4  29     5245.58     4972.42    135.07 o 
  -2   4  29     6193.69     5814.56    201.81 o 
   0   4  29     6294.07     6672.24    168.81 o 
   2   4  29     5405.72     5614.29    153.62 o 
   4   4  29     3806.95     3868.00    125.02 o 
   6   4  29     4471.26     4525.53    155.87 o 
   8   4  29     1218.56     1310.56    131.37 o 
 -11   5  29      446.87      537.22     68.80 o 
  -9   5  29     1377.99     1333.03     93.06 o 
  -7   5  29     1733.09     2036.06    105.13 o 
  -5   5  29     2115.79     2420.74     90.83 o 
  -3   5  29     2882.24     3066.95    102.96 o 
  -1   5  29     2754.92     2645.27     96.47 o 
   1   5  29     1732.44     1946.40    120.64 o 
   3   5  29      549.94      610.50     56.52 o 
   5   5  29      521.46      617.95     57.70 o 
   7   5  29      411.32      405.70     51.04 o 
 -10   6  29        8.74       68.05     39.12 o 
  -8   6  29      207.88      301.29     56.48 o 
  -6   6  29      593.53      669.32     55.98 o 
  -4   6  29      196.15      221.68     39.14 o 
  -2   6  29      170.74      174.58     35.60 o 
   0   6  29      439.48      450.83     51.08 o 
   2   6  29      421.35      550.56     61.16 o 
   4   6  29       43.21       64.05     32.01 o 
   6   6  29      133.01      241.84     44.71 o 
  -9   7  29       28.56       -7.49     36.60 o 
  -7   7  29       89.68      122.65     70.55 o 
  -5   7  29      483.89      580.41     53.70 o 
  -3   7  29      620.86      671.25     55.13 o 
  -1   7  29      181.02      174.91     36.33 o 
   1   7  29        0.31       58.14     30.95 o 
   3   7  29       11.58       63.98     38.36 o 
   5   7  29        0.29        3.39     28.10 o 
  -8   8  29      473.35      408.13     61.64 o 
  -6   8  29      835.02      738.19     76.54 o 
  -4   8  29      808.86      902.06     63.62 o 
  -2   8  29     1631.20     1703.65     78.66 o 
   0   8  29     1734.73     1827.16    100.59 o 
   2   8  29     1840.80     1787.52    100.85 o 
   4   8  29     1671.70     1794.73     88.85 o 
  -7   9  29      784.89      759.96    121.44 o 
  -5   9  29      681.83      664.02     75.46 o 
  -3   9  29     1261.51     1484.64     80.73 o 
  -1   9  29      596.79      663.81     56.67 o 
   1   9  29      301.05      294.16     55.49 o 
   3   9  29      233.18      281.41     56.27 o 
  -2  10  29     2151.31     2066.53    162.85 o 
 -12   0  30     1483.93     1778.03    137.58 o 
 -10   0  30     2596.90     2781.49    120.14 o 
  -8   0  30     5131.53     5251.96    254.10 o 
  -6   0  30    15175.82    15309.45    551.03 o 
  -4   0  30    22638.35    23038.59    771.44 o 
  -2   0  30    16074.13    17143.64    605.08 o 
   0   0  30     8716.43     8824.17    365.01 o 
   2   0  30    12518.59    12065.06    463.28 o 
   4   0  30     7957.13     8682.38    367.82 o 
   6   0  30     4916.48     4660.92    245.68 o 
   8   0  30     2382.54     2526.99    126.33 o 
 -13   1  30     1122.66     1296.31    119.68 o 
 -11   1  30     1666.74     1799.45     80.33 o 
  -9   1  30     1984.89     1861.62     94.46 o 
  -7   1  30      296.06      407.16     58.54 o 
  -5   1  30      378.78      354.74     58.69 o 
  -3   1  30      485.35      357.37     58.28 o 
  -1   1  30      161.90      175.47     74.06 o 
   1   1  30      211.08      190.86     47.39 o 
   3   1  30     1083.37     1207.78     88.33 o 
   5   1  30      321.69      325.69     46.00 o 
   7   1  30      125.03      220.05     38.96 o 
   9   1  30       55.54       40.59     27.09 o 
 -12   2  30      110.06      288.41     40.17 o 
 -10   2  30     1115.78     1137.84     84.10 o 
  -8   2  30     1908.79     1919.46     80.01 o 
  -6   2  30     2354.41     2204.99    109.14 o 
  -4   2  30     3695.98     3949.35    303.24 o 
  -2   2  30     6994.10     7085.54    230.59 o 
   0   2  30     6854.51     6612.52    212.17 o 
   2   2  30     2148.05     2295.15     96.18 o 
   4   2  30     2275.77     2355.70     95.47 o 
   6   2  30     1387.02     1478.50     80.49 o 
   8   2  30      503.94      573.48     75.61 o 
 -11   3  30        0.00       39.63     41.76 o 
  -9   3  30      242.15      194.71     48.84 o 
  -7   3  30      193.03      204.94     38.14 o 
  -5   3  30      217.12      225.53     50.38 o 
  -3   3  30       39.21       83.51     42.38 o 
  -1   3  30        0.09        6.19     37.71 o 
   1   3  30      235.27      284.79     44.60 o 
   3   3  30       24.16       56.37     32.74 o 
   5   3  30      336.84      351.76     48.22 o 
   7   3  30        0.61       56.72     31.14 o 
 -12   4  30      413.70      531.14     70.85 o 
 -10   4  30      940.47     1074.91     86.98 o 
  -8   4  30      850.81      917.71     77.54 o 
  -6   4  30     3662.80     3861.48    118.84 o 
  -4   4  30     2346.97     2303.40    115.11 o 
  -2   4  30     1602.72     1550.43     99.00 o 
   0   4  30     1588.87     1697.55     80.20 o 
   2   4  30     1259.12     1138.75     70.85 o 
   4   4  30      805.97      737.21     70.19 o 
   6   4  30      377.14      376.83     48.53 o 
   8   4  30      230.35      337.69     61.56 o 
 -11   5  30      819.08      873.74     84.60 o 
  -9   5  30      452.66      527.11     67.72 o 
  -7   5  30      435.03      457.53     61.87 o 
  -5   5  30       81.81       49.74     30.19 o 
  -3   5  30       10.81        4.86     45.28 o 
  -1   5  30       51.24      107.86     38.99 o 
   1   5  30      118.93       96.17     35.08 o 
   3   5  30       23.27       35.81     33.09 o 
   5   5  30      435.54      443.69     52.73 o 
   7   5  30      149.21      141.99     36.20 o 
 -10   6  30     2012.62     2172.46    116.90 o 
  -8   6  30     4255.56     4285.33    164.85 o 
  -6   6  30     4411.48     4416.60    161.58 o 
  -4   6  30     7410.34     7578.30    187.32 o 
  -2   6  30     5693.89     5585.00    193.79 o 
   0   6  30     5873.33     5613.05    154.45 o 
   2   6  30     4601.24     4498.91    137.47 o 
   4   6  30     2980.21     3040.68    112.46 o 
   6   6  30     1866.12     1778.90     89.12 o 
  -9   7  30      151.46      137.60     49.16 o 
  -7   7  30      421.51      484.22     64.02 o 
  -5   7  30       49.92       59.56     52.31 o 
  -3   7  30        4.07        5.36     23.37 o 
  -1   7  30      682.71      779.79    108.10 o 
   1   7  30      841.78      804.58     63.68 o 
   3   7  30     1038.02     1026.28     70.83 o 
   5   7  30      451.41      494.58     57.62 o 
  -8   8  30      553.82      443.63    101.08 o 
  -6   8  30     1575.95     1522.23    102.39 o 
  -4   8  30     1754.17     1959.88    143.29 o 
  -2   8  30     2223.63     2367.08    131.06 o 
   0   8  30     1235.71     1136.32    112.66 o 
   2   8  30     1173.26     1382.74     79.98 o 
   4   8  30     1112.58     1325.48     81.47 o 
  -5   9  30        4.63      -19.02     27.08 o 
  -3   9  30       40.31       49.56     31.39 o 
  -1   9  30      190.76      215.16     45.25 o 
   1   9  30      612.54      681.24     93.71 o 
 -11   1  31      145.93      153.52     44.87 o 
  -9   1  31       92.20       92.73     50.89 o 
  -7   1  31      237.49      286.99     53.22 o 
  -5   1  31     1133.49     1106.00     85.37 o 
  -3   1  31     1277.78     1211.79    193.74 o 
  -1   1  31     1020.44     1074.77     84.88 o 
   1   1  31     1493.98     1616.00    101.66 o 
   3   1  31     2424.60     2190.71    113.42 o 
   5   1  31     1075.98     1185.09     74.50 o 
   7   1  31      636.06      589.27     58.19 o 
 -12   2  31       54.12       39.30     57.21 o 
 -10   2  31        9.00        2.92     67.39 o 
  -8   2  31        1.00        6.40     37.91 o 
  -6   2  31      120.74      160.41     50.89 o 
  -4   2  31      167.77      128.87     45.04 o 
  -2   2  31       96.53      125.79     44.37 o 
   0   2  31        1.18       67.51     43.05 o 
   2   2  31       12.55       56.35     55.80 o 
   4   2  31        6.24       59.79     48.51 o 
   6   2  31        0.64       10.11     28.81 o 
   8   2  31       54.57      114.69     32.41 o 
 -11   3  31     1156.04     1131.26     89.42 o 
  -9   3  31      357.20      397.22     64.23 o 
  -7   3  31      530.77      651.92     70.35 o 
  -5   3  31     2456.96     2582.03    122.60 o 
  -3   3  31     4259.80     4326.54    163.53 o 
  -1   3  31     7651.01     7563.12    236.49 o 
   1   3  31    10112.92     9878.12    286.36 o 
   3   3  31     7231.41     7134.07    187.74 o 
   5   3  31     5325.57     5878.45    165.82 o 
   7   3  31     4201.58     4376.06    140.85 o 
 -10   4  31       34.45       76.82     44.64 o 
  -8   4  31      132.30      148.74     44.19 o 
  -6   4  31        0.59        0.02     82.48 o 
  -4   4  31       20.94       59.83     41.66 o 
  -2   4  31      241.93      245.25     54.54 o 
   0   4  31      254.02      280.59     45.89 o 
   2   4  31       14.51       58.06     31.88 o 
   4   4  31        7.97       21.27     31.05 o 
   6   4  31        1.21       43.61     30.34 o 
  -9   5  31     1088.67     1289.83     95.48 o 
  -7   5  31      946.20     1109.28     84.85 o 
  -5   5  31     1079.02     1042.46     86.43 o 
  -3   5  31     2847.15     2616.25    154.08 o 
  -1   5  31     3327.44     3208.01    110.29 o 
   1   5  31     2553.13     2632.26    100.81 o 
   3   5  31     2264.18     2269.81    120.05 o 
   5   5  31     2265.12     2378.74    101.02 o 
  -8   6  31       11.72       -1.27     50.89 o 
  -6   6  31      124.20      166.30     45.33 o 
  -4   6  31      997.68      974.18     85.30 o 
  -2   6  31      419.67      486.15     66.46 o 
   0   6  31      125.35      167.80     46.72 o 
   2   6  31      255.02      317.33     47.22 o 
   4   6  31       78.42      101.19     48.67 o 
  -7   7  31        1.04       27.04     33.62 o 
  -5   7  31      111.10       75.06     37.93 o 
  -3   7  31      214.57      194.23     49.79 o 
  -1   7  31      360.40      456.94     71.60 o 
   1   7  31      546.35      585.31     70.96 o 
   3   7  31      181.10      232.22     44.11 o 
  -6   8  31       10.41      -10.98     31.99 o 
  -4   8  31        5.74       17.19     36.98 o 
  -2   8  31      150.82      196.03     49.30 o 
   0   8  31      124.25      209.42     49.59 o 
   2   8  31        1.41       89.35     37.90 o 
 -10   0  32     3081.76     3185.43    196.55 o 
  -8   0  32     4165.06     4019.35    222.52 o 
  -6   0  32     2980.94     3249.31    197.25 o 
  -4   0  32     3275.72     2919.40    185.31 o 
  -2   0  32     2707.60     2852.71    186.02 o 
   0   0  32     2251.96     2171.12    164.26 o 
   2   0  32     2959.46     2748.82    179.00 o 
   4   0  32     2109.05     2048.28    155.83 o 
   6   0  32     2487.65     2424.52    172.68 o 
 -11   1  32      341.97      445.74     91.25 o 
  -9   1  32      270.06      283.81     55.30 o 
  -7   1  32     1868.90     1712.29    225.68 o 
  -5   1  32     2711.90     2507.05    121.34 o 
  -3   1  32     4182.49     3991.53    157.56 o 
  -1   1  32     5491.85     5087.66    182.16 o 
   1   1  32     5698.64     5553.00    195.31 o 
   3   1  32     3766.61     3674.36    295.52 o 
   5   1  32     2686.39     2794.96    152.32 o 
   7   1  32     1191.55     1222.12    143.29 o 
 -10   2  32      935.56      792.50    112.31 o 
  -8   2  32      310.75      328.66    114.77 o 
  -6   2  32      958.92      964.70     82.23 o 
  -4   2  32      684.52      770.56     76.44 o 
  -2   2  32      768.07      682.53     73.61 o 
   0   2  32      832.06      847.20     80.66 o 
   2   2  32      538.60      556.53     68.80 o 
   4   2  32      709.01      787.31     65.50 o 
   6   2  32      946.56     1058.23     73.62 o 
 -11   3  32       37.35       -5.49     39.84 o 
  -9   3  32        1.50       10.05     35.70 o 
  -7   3  32      221.16      187.69     48.61 o 
  -5   3  32       42.72       30.78     39.40 o 
  -3   3  32        3.78       -7.08     38.26 o 
  -1   3  32      230.58      343.98     60.23 o 
   1   3  32       63.15      174.64     46.33 o 
   3   3  32        4.13       77.53     35.13 o 
   5   3  32        8.14       70.86     32.85 o 
   7   3  32      179.02      338.13     47.70 o 
 -10   4  32     1487.06     1544.14    102.62 o 
  -8   4  32      147.15      268.18     56.51 o 
  -6   4  32      850.78      754.53     75.82 o 
  -4   4  32      354.45      300.98     59.30 o 
  -2   4  32       34.55       17.25     41.68 o 
   0   4  32        1.13      -20.80     33.69 o 
   2   4  32       49.66       55.95     31.42 o 
   4   4  32        1.65       16.39     30.70 o 
   6   4  32      134.01      194.44     40.71 o 
  -9   5  32      756.96      773.93    167.06 o 
  -7   5  32     1064.33     1001.20    102.48 o 
  -5   5  32     1795.73     1902.19    109.87 o 
  -3   5  32     2392.72     2298.97    124.24 o 
  -1   5  32     3952.27     3732.33    154.11 o 
   1   5  32     1580.88     1497.12     81.20 o 
   3   5  32      723.02      838.54     67.22 o 
   5   5  32      582.69      596.57     62.06 o 
  -8   6  32     1570.98     1652.93    109.50 o 
  -6   6  32     1335.40     1601.71     98.57 o 
  -4   6  32     1433.40     1465.06    100.68 o 
  -2   6  32      639.19      787.52     79.65 o 
   0   6  32     1003.41     1045.74     89.36 o 
   2   6  32      712.81      818.18     67.77 o 
   4   6  32     1254.08     1364.36     83.16 o 
  -7   7  32      385.74      519.66     68.44 o 
  -5   7  32     1099.77      990.55     82.14 o 
  -3   7  32     2546.74     2403.78    121.76 o 
  -1   7  32     1759.48     1686.39    105.37 o 
   1   7  32     2006.32     2314.84    122.88 o 
   3   7  32     1246.01     1324.39     81.16 o 
  -4   8  32      136.72      117.23     40.71 o 
  -2   8  32      343.64      429.04     65.53 o 
   0   8  32      181.58      244.62     54.26 o 
 -11   1  33      613.02      614.20    102.48 o 
  -9   1  33      344.13      365.48     60.80 o 
  -7   1  33      462.29      485.90     66.74 o 
  -5   1  33      240.45      285.32     55.92 o 
  -3   1  33      204.47      231.18     52.12 o 
  -1   1  33      301.33      333.20     59.81 o 
   1   1  33      390.06      402.90     75.46 o 
   3   1  33      404.21      438.30     61.54 o 
   5   1  33      266.72      346.02     55.30 o 
 -10   2  33       17.96        9.83     58.96 o 
  -8   2  33      209.48      186.38     52.22 o 
  -6   2  33      259.00      215.13     51.61 o 
  -4   2  33      273.78      316.34     74.76 o 
  -2   2  33      644.90      649.01     73.91 o 
   0   2  33     1429.34     1410.25    107.05 o 
   2   2  33     3315.21     3400.35    151.62 o 
   4   2  33     4514.97     4571.75    236.56 o 
   6   2  33     2511.89     2693.47    108.46 o 
  -9   3  33     1605.22     1409.51    145.30 o 
  -7   3  33     1349.75     1421.06    166.71 o 
  -5   3  33     1774.75     1747.96    105.55 o 
  -3   3  33     1551.87     1388.89     98.50 o 
  -1   3  33     1084.73      984.40     94.41 o 
   1   3  33     1182.49     1117.26     90.33 o 
   3   3  33      415.62      415.97     61.45 o 
   5   3  33      619.61      548.89     67.83 o 
  -8   4  33      309.92      254.81     78.62 o 
  -6   4  33      207.70      184.31     51.78 o 
  -4   4  33      793.97      866.67     82.59 o 
  -2   4  33     2038.95     2042.36    114.04 o 
   0   4  33     3021.39     2794.21    132.48 o 
   2   4  33     2053.09     2293.90    137.80 o 
   4   4  33     2728.05     2864.67    119.46 o 
  -7   5  33      453.74      449.95    103.89 o 
  -5   5  33      174.30      249.63     56.32 o 
  -3   5  33       13.35       -4.15     50.19 o 
  -1   5  33       13.26       15.98     36.85 o 
   1   5  33        3.12        6.63     37.98 o 
   3   5  33      184.16      188.95     42.69 o 
  -6   6  33      101.85       73.70     64.58 o 
  -4   6  33       58.88       51.63     48.08 o 
  -2   6  33       76.12       66.55     42.67 o 
   0   6  33       51.91       85.47     41.48 o 
   2   6  33      347.93      371.21     49.33 o 
  -5   7  33      133.30      134.07     69.49 o 
  -3   7  33       94.98      167.91     51.24 o 
  -1   7  33      305.64      262.25     53.55 o 
   1   7  33      399.98      484.34     89.15 o 
 -10   0  34       55.69       49.84     61.77 o 
  -8   0  34       47.00      156.53     72.30 o 
  -6   0  34      182.18      249.19     77.21 o 
  -4   0  34      339.72      432.40     89.85 o 
  -2   0  34      564.65      616.31    105.99 o 
   0   0  34      771.10      765.12    114.42 o 
   2   0  34     1149.25     1038.88    124.95 o 
   4   0  34      532.39      448.54     85.64 o 
  -9   1  34     2669.80     2755.87    131.01 o 
  -7   1  34     2373.42     2548.53    200.41 o 
  -5   1  34     1610.19     1792.82    255.16 o 
  -3   1  34     1446.88     1319.59     96.99 o 
  -1   1  34     1599.14     1551.95    162.15 o 
   1   1  34     1482.83     1487.83    104.37 o 
   3   1  34     1677.28     1739.71    105.77 o 
   5   1  34     1469.71     1499.11    104.66 o 
  -8   2  34       41.02       39.28     42.18 o 
  -6   2  34        2.08      -42.47     34.43 o 
  -4   2  34        0.48      -25.58     33.43 o 
  -2   2  34       14.81      129.54     49.24 o 
   0   2  34       50.42      120.42     47.08 o 
   2   2  34      178.22      301.57     53.77 o 
   4   2  34      124.50      293.41     67.39 o 
  -9   3  34        5.20      -52.65     56.16 o 
  -7   3  34        3.90       15.40     41.32 o 
  -5   3  34       50.38      118.20     51.16 o 
  -3   3  34       63.76       78.05     44.32 o 
  -1   3  34      159.65      214.92    100.38 o 
   1   3  34      182.82      302.63     53.47 o 
   3   3  34       48.36       75.13     43.17 o 
   5   3  34      307.58      334.83     99.68 o 
  -8   4  34      359.77      374.84     91.95 o 
  -6   4  34      249.86      341.26     61.72 o 
  -4   4  34      215.11      229.31     55.98 o 
  -2   4  34      430.36      481.75     70.96 o 
   0   4  34       92.21       96.95     43.87 o 
   2   4  34      160.25      167.69     41.71 o 
   4   4  34       17.53       48.12     32.81 o 
  -7   5  34     1258.22     1121.01    141.09 o 
  -5   5  34     1568.94     1404.73    102.39 o 
  -3   5  34     1343.88      970.78    103.89 o 
  -1   5  34     1021.12     1019.28     90.09 o 
   1   5  34      221.86      204.40     42.24 o 
   3   5  34      153.25      124.48     45.64 o 
  -4   6  34       94.92      142.01     50.73 o 
  -2   6  34      222.83      251.99     54.46 o 
   0   6  34      655.50      733.39     79.33 o 
  -7   1  35       36.85       52.32     46.36 o 
  -5   1  35        0.37       34.70     42.38 o 
  -3   1  35       66.86       35.42     44.42 o 
  -1   1  35       19.33       48.39     44.87 o 
   1   1  35      251.74      325.08     61.72 o 
   3   1  35      606.52      643.12     95.46 o 
  -8   2  35     3448.96     3605.91    256.56 o 
  -6   2  35     4035.77     4180.70    230.59 o 
  -4   2  35     4084.34     4303.57    171.42 o 
  -2   2  35     4777.30     5291.19    195.80 o 
   0   2  35     2836.29     3025.56    144.95 o 
   2   2  35     1953.79     1754.64    108.80 o 
   4   2  35     1232.71     1237.68     97.51 o 
  -7   3  35        2.78       23.20     52.65 o 
  -5   3  35       17.76       57.22     47.27 o 
  -3   3  35       11.33      -57.31     38.21 o 
  -1   3  35      628.05      622.71     79.11 o 
   1   3  35      835.21      758.10     79.69 o 
   3   3  35     1350.84     1312.18    103.15 o 
  -6   4  35     3275.35     3223.74    146.40 o 
  -4   4  35     3974.37     3924.31    180.05 o 
  -2   4  35     1873.48     1976.60    118.20 o 
   0   4  35     1554.00     1528.73    105.77 o 
   2   4  35      720.24      794.95     85.15 o 
  -5   5  35        7.18      -16.98     40.20 o 
  -3   5  35        3.46       63.56     44.82 o 
  -1   5  35       16.07       68.58     42.19 o 
  -6   0  36     1929.23     1914.91    167.06 o 
  -4   0  36     1329.41     1249.46    139.69 o 
  -2   0  36       99.49      142.50     69.49 o 
   0   0  36       17.29       11.23     56.16 o 
   2   0  36      458.71      419.06     94.76 o 
  -7   1  36       58.75       32.90     52.30 o 
  -5   1  36      180.53      137.58     74.41 o 
  -3   1  36      352.92      305.30     60.68 o 
  -1   1  36      491.59      508.93     74.37 o 
   1   1  36      358.10      408.37     67.00 o 
  -6   2  36      560.59      622.24     78.08 o 
  -4   2  36      115.21      198.07     62.12 o 
  -2   2  36      218.22      346.92     63.74 o 
   0   2  36      243.47      349.18     89.50 o 
   2   2  36      253.97      347.18     74.41 o 
  -5   3  36      239.92      322.16     90.55 o 
  -3   3  36       33.12      109.28     47.85 o 
  -1   3  36        0.06      104.63     48.57 o 
   1   3  36       36.89      134.54     40.92 o 
  -4   4  36        8.28      -15.69     84.23 o 
  -2   4  36        9.44       20.13     42.92 o 
  -5   1  37     1158.80      957.65     91.45 o 
  -3   1  37     1635.83     1954.98    118.62 o 
  -1   1  37      919.83      944.14     92.45 o 
  -4   2  37      114.53      103.37     57.91 o 
  -2   2  37      235.92      200.88     65.63 o 
                                                 
